# Supplementary material for: High Diversity, Prevalence, and Co-infection Rates of Tick-Borne Pathogens in Ticks and Wildlife Hosts in an Urban Area in Romania
Source: Front Microbiol. 2021 Mar 9;12:645002. doi: 10.3389/fmicb.2021.645002 (PMC7985354; doi:10.3389/fmicb.2021.645002)
Supplement: Supplementary file 1 [file Table_1.XLSX]

## Sheet: TISSUE
S1. The tick-borne pathogens detected in ticks and in tissue samples collected from wildlife hosts in seven locations in Cluj-Napoca
Host	Location	Bo.afzelii	Bo. spielmanii	Bo. miyamotoi	A.phagocitophylum	Neo.mik	R.helvetica	R.monacensis	Theileria. spp
Apodemus agrarius	Iuliu Hațieganu Park	NO	NO	NO	NO	NO	NO	NO	NO
Apodemus flavicollis	USAMV Campus	NO	NO	NO	NO	NO	NO	NO	NO
Sorex minutus	Hoia forest	NO	NO	NO	NO	NO	NO	NO	NO
Apodemus sylvaticus	USAMV Campus	NO	NO	NO	NO	NO	NO	YES	NO
Apodemus flavicollis	Alexandru Borza Botanical Garden	NO	NO	NO	NO	NO	NO	NO	NO
Arvicola terestris	USAMV Campus	YES	NO	NO	NO	YES	NO	NO	NO
Myodes glareolus	Hoia forest	NO	NO	NO	NO	NO	NO	NO	NO
Muscardinus avellanarius	Făget forest	NO	NO	NO	NO	NO	NO	NO	NO
Apodemus agrarius	Iuliu Hațieganu Park	NO	NO	YES	NO	YES	NO	NO	NO
Apodemus agrarius	Iuliu Hațieganu Park	NO	NO	NO	NO	NO	NO	NO	NO
Talpa europaea	Alexandru Borza Botanical Garden	NO	NO	NO	NO	NO	NO	NO	NO
Apodemus sylvaticus	USAMV Campus	NO	NO	NO	NO	NO	NO	NO	NO
Apodemus agrarius	Iuliu Hațieganu Park	NO	NO	NO	NO	NO	NO	NO	NO
Apodemus flavicollis	USAMV Campus	NO	NO	NO	NO	NO	NO	NO	NO
Apodemus agrarius	USAMV Campus	NO	NO	NO	NO	NO	NO	NO	NO
Apodemus agrarius	USAMV Campus	NO	NO	NO	NO	NO	NO	NO	NO
Apodemus agrarius	USAMV Campus	NO	NO	NO	NO	NO	NO	YES	NO
Apodemus agrarius	USAMV Campus	NO	NO	NO	NO	NO	NO	NO	NO
Apodemus agrarius	Iuliu Hațieganu Park	NO	YES	NO	NO	NO	NO	NO	NO
Apodemus agrarius	USAMV Campus	NO	NO	NO	NO	NO	NO	YES	NO
Apodemus agrarius	USAMV Campus	NO	NO	NO	NO	NO	NO	NO	NO
Apodemus agrarius	USAMV Campus	NO	NO	NO	NO	NO	NO	NO	NO
Apodemus agrarius	USAMV Campus	NO	NO	NO	NO	NO	NO	YES	NO
Apodemus flavicollis	Hoia forest	NO	NO	NO	NO	NO	NO	NO	NO
Mus musculus	Hoia forest	NO	NO	NO	NO	NO	NO	YES	NO
Muscardinus avellanarius	Făget forest	NO	NO	NO	NO	NO	NO	NO	NO
Apodemus flavicollis	USAMV Campus	NO	NO	NO	YES	NO	NO	NO	NO
Apodemus sylvaticus	USAMV Campus	NO	NO	NO	NO	NO	NO	NO	NO
Apodemus agrarius	Iuliu Hațieganu Park	YES	NO	NO	NO	NO	NO	NO	NO
Parus major	Alexandru Borza Botanical Garden	NO	NO	NO	YES	NO	NO	NO	NO
Sturnus vulgaris	Hoia forest	NO	NO	NO	NO	NO	NO	NO	YES
Parus major	Alexandru Borza Botanical Garden	NO	NO	NO	NO	NO	NO	NO	NO
Sturnus vulgaris	USAMV Campus	NO	NO	NO	NO	NO	NO	NO	NO
Passer montanus	USAMV Campus	NO	NO	NO	NO	NO	NO	NO	NO
Turdus merula	USAMV Campus	NO	NO	NO	NO	NO	NO	NO	NO
Turdus merula	USAMV Campus	NO	NO	NO	NO	NO	NO	NO	NO
Passer montanus	USAMV Campus	NO	NO	NO	NO	NO	NO	NO	NO
Erithacus rubecula	USAMV Campus	NO	NO	NO	NO	NO	NO	NO	NO
Turdus merula	USAMV Campus	NO	NO	NO	NO	NO	NO	NO	NO
Sturnus vulgaris	USAMV Campus	NO	NO	NO	NO	NO	NO	NO	NO
Turdus merula	Alexandru Borza Botanical Garden	NO	NO	NO	NO	NO	NO	NO	NO
Parus major	Alexandru Borza Botanical Garden	NO	NO	NO	NO	NO	NO	NO	NO
Erithacus rubecula	Alexandru Borza Botanical Garden	NO	NO	NO	YES	NO	NO	NO	NO
Sturnus vulgaris	USAMV Campus	NO	NO	NO	YES	NO	NO	NO	NO
Parus major	Alexandru Borza Botanical Garden	NO	NO	NO	NO	NO	NO	NO	NO
Turdus merula	Alexandru Borza Botanical Garden	NO	NO	NO	YES	NO	NO	YES	NO
Turdus merula	USAMV Campus	NO	NO	NO	YES	NO	NO	NO	NO
Turdus merula	Alexandru Borza Botanical Garden	NO	NO	NO	YES	NO	NO	NO	NO
Garrulus glandarius	Iuliu Hațieganu Park	NO	NO	NO	YES	NO	NO	NO	NO
Turdus merula	USAMV Campus	NO	NO	NO	NO	NO	NO	NO	NO
Corvus frugilegus	Iuliu Hațieganu Park	NO	NO	NO	NO	NO	NO	NO	NO
Corvus frugilegus	Iuliu Hațieganu Park	NO	NO	NO	YES	NO	YES	NO	NO
Sturnus vulgaris	USAMV Campus	NO	NO	NO	NO	NO	NO	NO	NO
Turdus merula	Alexandru Borza Botanical Garden	NO	NO	NO	NO	NO	NO	NO	NO
Parus major	Alexandru Borza Botanical Garden	YES	NO	NO	YES	NO	YES	NO	NO
Turdus merula	Alexandru Borza Botanical Garden	NO	NO	NO	NO	NO	NO	NO	NO
Parus major	Alexandru Borza Botanical Garden	NO	NO	NO	YES	NO	YES	NO	NO
Columba livia	USAMV Campus	NO	NO	NO	NO	NO	NO	NO	NO
Erithacus rubecula	Alexandru Borza Botanical Garden	NO	NO	NO	NO	NO	NO	NO	NO
Parus major	USAMV Campus	NO	NO	NO	NO	NO	YES	NO	NO
Turdus merula	Alexandru Borza Botanical Garden	NO	NO	NO	NO	NO	NO	NO	NO
Erinaceus roumanicus	Iuliu Hațieganu Park	NO	NO	NO	NO	NO	NO	NO	NO
Erinaceus roumanicus	USAMV Campus	NO	NO	NO	NO	NO	NO	NO	NO
Erinaceus roumanicus	Iuliu Hațieganu Park	NO	NO	NO	NO	NO	NO	NO	NO
Erinaceus roumanicus	Iuliu Hațieganu Park	NO	NO	NO	YES	NO	NO	NO	NO
Erinaceus roumanicus	Alexandru Borza Botanical Garden	NO	NO	NO	NO	NO	NO	NO	NO
Erinaceus roumanicus	Iuliu Hațieganu Park	NO	NO	NO	NO	NO	NO	NO	NO
Erinaceus roumanicus	Alexandru Borza Botanical Garden	NO	NO	NO	YES	NO	NO	NO	NO
Corvus corvix	USAMV Campus	NO	NO	NO	NO	NO	NO	NO	NO
Erinaceus roumanicus	USAMV Campus	NO	NO	NO	NO	NO	YES	NO	NO

## Sheet: ENGORGED TICKS
S1. The tick-borne pathogens detected in ticks and in tissue samples collected from wildlife hosts in seven locations in Cluj-Napoca
Host	Location	Tick species	Developmental stage	Bo. bavar/ Bo. garinii	Bo. garinii	Bo.afzelii	Bo. valaisiana	Bo.spielmanii	Bo. miyamotoi	Bo.spp	A.phagocitophylum	Neo.mik	R.helvetica	R.aeschlimanii	R.felis	R.monacensis	Theileria spp	Hepatozoon spp
Apodemus agrarius	Iuliu Hațieganu Park	Ixodes ricinus	L	NO	NO	NO	NO	NO	NO	NO	NO	NO	NO	NO	NO	NO	NO	NO
Talpa europaea	Alexandru Borza Botanical Garden	Ixodes ricinus	L	NO	NO	NO	NO	NO	NO	NO	NO	NO	NO	NO	NO	NO	NO	NO
Apodemus agrarius	Iuliu Hațieganu Park	Ixodes ricinus	L	NO	NO	NO	NO	NO	NO	NO	NO	NO	NO	NO	NO	NO	NO	NO
Talpa europaea	Alexandru Borza Botanical Garden	Ixodes ricinus	L	NO	NO	NO	NO	NO	NO	NO	NO	NO	YES	NO	NO	NO	NO	NO
Sorex minutus	Hoia forest	Ixodes ricinus	L	NO	NO	NO	NO	NO	NO	NO	NO	NO	NO	NO	NO	NO	NO	NO
Apodemus flavicollis	Alexandru Borza Botanical Garden	Ixodes ricinus	L	NO	NO	NO	NO	NO	NO	NO	NO	NO	NO	NO	NO	NO	NO	NO
Apodemus flavicollis	Alexandru Borza Botanical Garden	Ixodes ricinus	L	NO	NO	NO	NO	NO	NO	NO	NO	NO	NO	NO	NO	NO	NO	NO
Apodemus flavicollis	Alexandru Borza Botanical Garden	Ixodes ricinus	L	NO	NO	NO	NO	NO	NO	NO	NO	NO	NO	NO	NO	NO	NO	NO
Apodemus flavicollis	Alexandru Borza Botanical Garden	Ixodes ricinus	L	NO	NO	NO	NO	NO	NO	NO	NO	NO	NO	NO	NO	NO	NO	NO
Talpa europaea	Alexandru Borza Botanical Garden	Ixodes ricinus	L	NO	NO	NO	NO	NO	NO	NO	NO	NO	NO	NO	NO	NO	NO	NO
Apodemus flavicollis	Alexandru Borza Botanical Garden	Ixodes ricinus	L	NO	NO	NO	NO	NO	NO	NO	NO	NO	NO	NO	NO	NO	NO	NO
Talpa europaea	Alexandru Borza Botanical Garden	Ixodes ricinus	L	NO	NO	NO	NO	NO	NO	NO	NO	NO	NO	NO	NO	NO	NO	NO
Apodemus agrarius	Iuliu Hațieganu Park	Ixodes ricinus	L	NO	NO	NO	NO	NO	NO	NO	NO	NO	NO	NO	NO	NO	NO	NO
Apodemus agrarius	Iuliu Hațieganu Park	Ixodes ricinus	L	NO	NO	YES	NO	NO	NO	NO	NO	NO	NO	NO	NO	NO	NO	NO
Apodemus flavicollis	Hoia forest	Ixodes ricinus	N	NO	NO	NO	NO	NO	NO	NO	NO	NO	NO	NO	NO	NO	NO	NO
Apodemus flavicollis	Hoia forest	Ixodes ricinus	L	NO	NO	NO	NO	NO	NO	NO	NO	NO	NO	NO	NO	NO	NO	NO
Sturnus vulgaris	USAMV Campus	Haemaphysalis concinna	N	NO	NO	NO	NO	NO	NO	NO	NO	NO	NO	NO	NO	NO	NO	NO
Turdus merula	Alexandru Borza Botanical Garden	Ixodes ricinus	L	NO	NO	NO	NO	NO	NO	NO	NO	NO	NO	NO	NO	NO	NO	NO
Apodemus flavicollis	Hoia forest	Ixodes ricinus	L	NO	NO	NO	NO	NO	NO	NO	NO	NO	NO	NO	NO	NO	NO	NO
Sturnus vulgaris	USAMV Campus	Haemaphysalis concinna	N	NO	NO	NO	NO	NO	NO	NO	NO	NO	NO	NO	NO	NO	NO	NO
Sturnus vulgaris	USAMV Campus	Haemaphysalis concinna	N	NO	NO	NO	NO	NO	NO	NO	NO	NO	NO	NO	NO	NO	NO	NO
Passer montanus	USAMV Campus	Ixodes ricinus	N	NO	NO	NO	NO	NO	NO	NO	NO	NO	NO	NO	NO	NO	NO	NO
Turdus merula	Alexandru Borza Botanical Garden	Ixodes ricinus	N	NO	NO	NO	NO	NO	NO	NO	NO	YES	YES	NO	NO	NO	NO	NO
Apodemus flavicollis	Hoia forest	Ixodes ricinus	L	NO	NO	NO	NO	NO	NO	NO	NO	NO	NO	NO	NO	NO	NO	NO
Sturnus vulgaris	USAMV Campus	Haemaphysalis concinna	N	NO	NO	NO	NO	NO	NO	NO	NO	NO	NO	YES	NO	NO	NO	NO
Sturnus vulgaris	USAMV Campus	Haemaphysalis concinna	N	NO	NO	NO	NO	NO	NO	NO	NO	NO	NO	NO	NO	NO	NO	NO
Phyloscopus collybita	USAMV Campus	Ixodes ricinus	N	NO	NO	NO	NO	NO	NO	NO	YES	NO	NO	NO	NO	NO	NO	YES
Turdus merula	Alexandru Borza Botanical Garden	Haemaphysalis punctata	L	NO	NO	NO	NO	NO	NO	NO	NO	NO	NO	NO	NO	NO	NO	NO
Apodemus flavicollis	Hoia forest	Ixodes ricinus	L	NO	NO	NO	NO	NO	NO	NO	NO	NO	NO	NO	NO	NO	NO	NO
Sturnus vulgaris	USAMV Campus	Haemaphysalis concinna	N	NO	NO	NO	NO	NO	NO	NO	NO	NO	NO	NO	NO	YES	NO	NO
Turdus merula	Alexandru Borza Botanical Garden	Haemaphysalis punctata	L	NO	NO	NO	NO	NO	NO	NO	NO	NO	NO	NO	NO	NO	NO	NO
Apodemus flavicollis	Hoia forest	Ixodes ricinus	L	NO	NO	NO	NO	NO	NO	NO	NO	NO	NO	NO	NO	NO	NO	NO
Turdus merula	USAMV Campus	Ixodes ricinus	N	NO	NO	NO	NO	NO	NO	NO	YES	NO	NO	NO	NO	NO	NO	NO
Garrulus glandarius	Iuliu Hațieganu Park	Ixodes ricinus	L	NO	NO	NO	NO	NO	NO	NO	NO	NO	NO	NO	NO	NO	NO	NO
Passer montanus	USAMV Campus	Ixodes ricinus	N	NO	NO	NO	NO	NO	NO	NO	NO	NO	NO	NO	NO	NO	NO	NO
Erithacus rubecula	USAMV Campus	Ixodes ricinus	L	NO	NO	NO	NO	NO	NO	NO	NO	NO	NO	NO	NO	NO	NO	YES
Garrulus glandarius	Iuliu Hațieganu Park	Ixodes ricinus	N	NO	YES	NO	NO	NO	NO	NO	NO	NO	NO	NO	NO	NO	NO	NO
Turdus merula	USAMV Campus	Ixodes ricinus	N	NO	NO	NO	NO	NO	NO	NO	NO	NO	NO	NO	NO	NO	NO	NO
Erithacus rubecula	USAMV Campus	Ixodes ricinus	N	NO	NO	NO	NO	NO	NO	NO	NO	NO	YES	NO	NO	NO	NO	NO
Sturnus vulgaris	USAMV Campus	Ixodes ricinus	N	NO	NO	NO	NO	NO	NO	NO	NO	NO	NO	NO	NO	NO	NO	NO
Turdus merula	USAMV Campus	Ixodes ricinus	N	NO	NO	NO	YES	NO	NO	NO	NO	NO	NO	NO	YES	NO	NO	NO
Erinaceus roumanicus	USAMV Campus	Ixodes ricinus	F	NO	NO	NO	NO	NO	NO	NO	NO	NO	NO	NO	NO	NO	NO	NO
Erinaceus roumanicus	USAMV Campus	Ixodes ricinus	M	NO	NO	YES	NO	NO	NO	NO	YES	NO	NO	NO	NO	YES	NO	NO
Erinaceus roumanicus	USAMV Campus	Ixodes ricinus	L	NO	NO	NO	NO	NO	YES	NO	YES	NO	NO	NO	NO	NO	NO	NO
Erinaceus roumanicus	USAMV Campus	Ixodes ricinus	F	NO	NO	NO	NO	NO	NO	NO	NO	NO	NO	NO	NO	NO	NO	NO
Erinaceus roumanicus	USAMV Campus	Ixodes ricinus	M	NO	NO	NO	NO	NO	NO	NO	NO	NO	NO	NO	NO	NO	NO	NO
Erinaceus roumanicus	USAMV Campus	Ixodes ricinus	L	NO	NO	NO	NO	NO	NO	NO	NO	NO	NO	NO	NO	NO	NO	NO
Erinaceus roumanicus	USAMV Campus	Ixodes ricinus	F	NO	NO	NO	NO	NO	NO	NO	NO	NO	NO	NO	NO	NO	NO	NO
Erinaceus roumanicus	USAMV Campus	Ixodes ricinus	N	NO	NO	NO	YES	NO	NO	NO	YES	NO	YES	NO	NO	NO	NO	NO
Erinaceus roumanicus	USAMV Campus	Ixodes ricinus	L	NO	NO	YES	NO	NO	NO	NO	YES	NO	NO	NO	NO	NO	NO	NO
Erinaceus roumanicus	USAMV Campus	Ixodes ricinus	F	NO	NO	NO	NO	NO	NO	NO	YES	NO	NO	NO	NO	NO	NO	NO
Erinaceus roumanicus	USAMV Campus	Ixodes ricinus	N	YES	NO	NO	NO	NO	NO	NO	YES	NO	YES	NO	NO	NO	NO	NO
Erinaceus roumanicus	USAMV Campus	Ixodes ricinus	L	NO	NO	NO	NO	NO	NO	NO	NO	NO	NO	NO	NO	NO	NO	NO
Erinaceus roumanicus	USAMV Campus	Ixodes ricinus	F	NO	NO	NO	NO	NO	NO	NO	NO	NO	NO	NO	NO	NO	NO	NO
Erinaceus roumanicus	USAMV Campus	Ixodes ricinus	N	NO	NO	NO	NO	YES	NO	NO	YES	NO	YES	NO	NO	NO	NO	NO
Erinaceus roumanicus	USAMV Campus	Haemaphysalis punctata	N	NO	NO	NO	NO	NO	NO	NO	NO	NO	NO	NO	NO	NO	NO	NO
Erinaceus roumanicus	USAMV Campus	Ixodes ricinus	M	NO	NO	NO	NO	NO	NO	NO	NO	NO	NO	NO	NO	NO	NO	NO
Erinaceus roumanicus	USAMV Campus	Ixodes ricinus	N	NO	NO	NO	NO	NO	NO	NO	YES	NO	NO	NO	NO	NO	NO	NO
Erinaceus roumanicus	USAMV Campus	Haemaphysalis punctata	N	NO	NO	NO	NO	NO	NO	NO	NO	NO	NO	NO	NO	NO	NO	NO
Erinaceus roumanicus	USAMV Campus	Ixodes ricinus	M	NO	NO	NO	NO	NO	NO	NO	NO	NO	NO	NO	NO	NO	NO	NO
Erinaceus roumanicus	USAMV Campus	Ixodes ricinus	N	NO	NO	NO	NO	NO	YES	NO	YES	NO	YES	NO	NO	NO	NO	NO
Erinaceus roumanicus	USAMV Campus	Haemaphysalis punctata	N	NO	NO	NO	NO	NO	NO	NO	NO	NO	NO	NO	NO	NO	NO	NO
Passer montanus	USAMV Campus	Ixodes ricinus	N	NO	NO	NO	NO	NO	NO	NO	NO	NO	NO	NO	NO	NO	NO	NO
Erinaceus roumanicus	USAMV Campus	Ixodes ricinus	M	NO	NO	NO	NO	NO	NO	NO	YES	NO	YES	NO	NO	NO	NO	NO
Erinaceus roumanicus	USAMV Campus	Ixodes ricinus	L	NO	NO	NO	NO	NO	NO	NO	NO	NO	YES	NO	NO	NO	NO	NO
Erinaceus roumanicus	USAMV Campus	Ixodes ricinus	F	NO	NO	YES	NO	NO	NO	NO	YES	NO	YES	NO	NO	NO	NO	NO
Erinaceus roumanicus	USAMV Campus	Ixodes ricinus	L	NO	NO	NO	NO	NO	NO	NO	NO	NO	NO	NO	NO	NO	NO	NO
Erinaceus roumanicus	USAMV Campus	Ixodes hexagonus	F	NO	YES	NO	NO	NO	NO	NO	YES	NO	NO	NO	NO	NO	NO	NO
Erinaceus roumanicus	Iuliu Hațieganu Park	Ixodes ricinus	N	NO	NO	YES	NO	NO	NO	NO	YES	NO	NO	NO	NO	NO	NO	NO
Erinaceus roumanicus	Iuliu Hațieganu Park	Ixodes ricinus	L	NO	NO	YES	NO	NO	NO	NO	NO	NO	YES	NO	NO	NO	NO	NO
Erinaceus roumanicus	Iuliu Hațieganu Park	Ixodes ricinus	L	NO	NO	NO	NO	NO	NO	NO	YES	NO	NO	NO	NO	NO	NO	NO
Erinaceus roumanicus	USAMV Campus	Ixodes ricinus	F	NO	YES	NO	NO	NO	NO	NO	YES	NO	NO	NO	NO	NO	NO	NO
Erinaceus roumanicus	USAMV Campus	Ixodes ricinus	L	NO	NO	NO	NO	NO	NO	NO	NO	NO	NO	NO	NO	NO	NO	NO
Erinaceus roumanicus	USAMV Campus	Ixodes hexagonus	F	NO	NO	NO	NO	NO	NO	NO	YES	NO	NO	NO	NO	YES	NO	NO
Erinaceus roumanicus	Iuliu Hațieganu Park	Ixodes ricinus	N	NO	NO	YES	NO	NO	NO	NO	YES	NO	NO	NO	NO	YES	NO	NO
Erinaceus roumanicus	Iuliu Hațieganu Park	Haemaphysalis punctata	N	NO	NO	YES	NO	NO	NO	NO	YES	NO	NO	NO	NO	NO	NO	NO
Erinaceus roumanicus	Iuliu Hațieganu Park	Ixodes ricinus	L	NO	NO	NO	NO	NO	NO	NO	NO	NO	NO	NO	NO	NO	NO	NO
Erinaceus roumanicus	USAMV Campus	Ixodes ricinus	N	NO	NO	NO	NO	NO	NO	NO	NO	NO	YES	NO	NO	NO	NO	NO
Erinaceus roumanicus	USAMV Campus	Ixodes ricinus	L	NO	NO	YES	NO	NO	NO	NO	YES	NO	YES	NO	NO	NO	NO	NO
Erinaceus roumanicus	USAMV Campus	Ixodes hexagonus	F	NO	NO	YES	NO	NO	NO	NO	YES	NO	NO	NO	NO	NO	NO	NO
Erinaceus roumanicus	Iuliu Hațieganu Park	Ixodes ricinus	N	NO	NO	NO	NO	NO	NO	NO	YES	NO	NO	NO	NO	NO	NO	NO
Erinaceus roumanicus	Iuliu Hațieganu Park	Haemaphysalis punctata	N	NO	NO	NO	NO	NO	NO	NO	NO	NO	NO	NO	NO	YES	NO	NO
Erinaceus roumanicus	Iuliu Hațieganu Park	Ixodes ricinus	L	NO	NO	NO	NO	NO	NO	NO	NO	NO	NO	NO	NO	NO	NO	NO
Erinaceus roumanicus	USAMV Campus	Ixodes ricinus	N	NO	YES	NO	NO	NO	NO	NO	YES	NO	NO	NO	NO	NO	NO	NO
Erinaceus roumanicus	USAMV Campus	Ixodes ricinus	L	NO	NO	NO	NO	NO	NO	NO	YES	NO	NO	NO	NO	NO	NO	NO
Erinaceus roumanicus	USAMV Campus	Ixodes hexagonus	M	NO	NO	YES	NO	NO	NO	NO	YES	NO	YES	NO	NO	NO	NO	NO
Erinaceus roumanicus	Iuliu Hațieganu Park	Ixodes ricinus	N	NO	NO	YES	NO	NO	NO	NO	NO	NO	NO	NO	NO	NO	NO	NO
Erinaceus roumanicus	Iuliu Hațieganu Park	Ixodes ricinus	L	NO	NO	NO	NO	NO	NO	NO	YES	NO	YES	NO	NO	NO	NO	NO
Erinaceus roumanicus	USAMV Campus	Ixodes ricinus	N	NO	NO	NO	NO	NO	NO	NO	YES	NO	NO	NO	NO	NO	NO	NO
Erinaceus roumanicus	USAMV Campus	Ixodes ricinus	L	NO	NO	YES	NO	NO	NO	NO	YES	NO	NO	NO	NO	YES	NO	NO
Erinaceus roumanicus	Iuliu Hațieganu Park	Ixodes ricinus	L	NO	NO	NO	NO	NO	NO	NO	NO	NO	NO	NO	NO	NO	NO	NO
Erinaceus roumanicus	Iuliu Hațieganu Park	Ixodes ricinus	N	NO	NO	NO	NO	NO	NO	NO	YES	NO	NO	NO	NO	NO	NO	NO
Erinaceus roumanicus	Iuliu Hațieganu Park	Ixodes hexagonus	L	NO	NO	NO	NO	NO	NO	NO	NO	NO	NO	NO	NO	NO	NO	NO
Erinaceus roumanicus	USAMV Campus	Ixodes ricinus	N	NO	NO	NO	NO	NO	NO	NO	YES	NO	NO	NO	NO	NO	YES	NO
Erinaceus roumanicus	USAMV Campus	Ixodes ricinus	F	NO	NO	YES	NO	NO	NO	NO	YES	NO	YES	NO	NO	NO	NO	NO
Erinaceus roumanicus	Iuliu Hațieganu Park	Ixodes ricinus	L	NO	NO	NO	NO	NO	NO	NO	NO	NO	YES	NO	NO	NO	NO	NO
Erinaceus roumanicus	Iuliu Hațieganu Park	Ixodes ricinus	N	NO	NO	NO	NO	NO	NO	NO	NO	NO	NO	NO	NO	NO	NO	NO
Erinaceus roumanicus	Iuliu Hațieganu Park	Haemaphysalis punctata	N	NO	NO	NO	NO	NO	NO	NO	NO	NO	NO	NO	NO	NO	NO	NO
Erinaceus roumanicus	USAMV Campus	Ixodes ricinus	N	NO	NO	NO	NO	NO	NO	NO	YES	NO	NO	NO	NO	NO	YES	NO
Erinaceus roumanicus	Iuliu Hațieganu Park	Ixodes ricinus	M	NO	NO	NO	NO	NO	YES	NO	YES	NO	NO	NO	NO	YES	NO	NO
Erinaceus roumanicus	Iuliu Hațieganu Park	Ixodes ricinus	L	NO	NO	NO	NO	NO	NO	NO	YES	NO	YES	NO	NO	NO	NO	NO
Erinaceus roumanicus	USAMV Campus	Ixodes ricinus	N	NO	NO	NO	NO	NO	NO	NO	YES	NO	NO	NO	NO	NO	NO	NO
Erinaceus roumanicus	Iuliu Hațieganu Park	Ixodes ricinus	N	NO	NO	YES	NO	NO	NO	NO	YES	NO	YES	NO	NO	NO	NO	NO
Erinaceus roumanicus	Iuliu Hațieganu Park	Haemaphysalis punctata	L	NO	NO	NO	NO	NO	NO	NO	NO	NO	NO	NO	NO	NO	NO	NO
Erinaceus roumanicus	USAMV Campus	Ixodes ricinus	L	NO	NO	NO	NO	NO	NO	NO	NO	NO	NO	NO	NO	NO	NO	NO
Erinaceus roumanicus	USAMV Campus	Ixodes ricinus	L	NO	NO	NO	NO	NO	NO	NO	YES	NO	YES	NO	NO	NO	NO	NO
Erinaceus roumanicus	Iuliu Hațieganu Park	Ixodes ricinus	N	NO	NO	YES	NO	NO	NO	NO	YES	NO	NO	NO	NO	NO	NO	NO
Erinaceus roumanicus	Iuliu Hațieganu Park	Ixodes ricinus	L	NO	NO	YES	NO	NO	NO	NO	YES	NO	NO	NO	NO	NO	NO	NO
Erinaceus roumanicus	Iuliu Hațieganu Park	Ixodes ricinus	L	NO	YES	NO	NO	NO	NO	NO	YES	NO	NO	NO	NO	NO	NO	NO
Erinaceus roumanicus	Iuliu Hațieganu Park	Ixodes ricinus	L	YES	NO	NO	NO	NO	NO	NO	YES	NO	NO	NO	NO	NO	NO	NO
Erinaceus roumanicus	Iuliu Hațieganu Park	Ixodes hexagonus	F	NO	NO	NO	NO	NO	NO	NO	NO	NO	NO	NO	NO	NO	NO	NO
Erinaceus roumanicus	Iuliu Hațieganu Park	Ixodes hexagonus	M	NO	NO	YES	NO	NO	NO	NO	YES	NO	YES	NO	NO	NO	NO	NO
Erinaceus roumanicus	USAMV Campus	Ixodes ricinus	L	NO	NO	NO	NO	NO	NO	NO	YES	NO	YES	NO	NO	NO	NO	NO
Erinaceus roumanicus	Iuliu Hațieganu Park	Ixodes ricinus	N	NO	NO	NO	NO	NO	YES	NO	YES	NO	NO	NO	NO	NO	NO	NO
Erinaceus roumanicus	Iuliu Hațieganu Park	Ixodes ricinus	L	NO	NO	NO	NO	NO	NO	NO	NO	NO	NO	NO	NO	NO	NO	NO
Erinaceus roumanicus	USAMV Campus	Ixodes ricinus	F	NO	NO	NO	NO	NO	NO	NO	NO	NO	YES	NO	NO	NO	NO	NO
Erinaceus roumanicus	Iuliu Hațieganu Park	Ixodes ricinus	N	NO	NO	YES	NO	NO	NO	NO	YES	NO	NO	NO	NO	NO	NO	NO
Erinaceus roumanicus	USAMV Campus	Ixodes ricinus	L	NO	NO	NO	NO	NO	NO	NO	YES	NO	NO	NO	NO	NO	NO	NO
Erinaceus roumanicus	Alexandru Borza Botanical Garden	Ixodes ricinus	M	NO	NO	NO	NO	NO	NO	NO	YES	NO	YES	NO	NO	NO	NO	NO
Erinaceus roumanicus	Iuliu Hațieganu Park	Ixodes ricinus	N	NO	NO	YES	NO	NO	NO	NO	YES	NO	NO	NO	NO	NO	NO	NO
Erinaceus roumanicus	Alexandru Borza Botanical Garden	Ixodes ricinus	L	NO	NO	YES	NO	NO	NO	NO	YES	NO	NO	NO	NO	NO	NO	NO
Erinaceus roumanicus	USAMV Campus	Ixodes ricinus	N	NO	YES	NO	NO	NO	NO	NO	YES	NO	NO	NO	NO	NO	NO	NO
Erinaceus roumanicus	Iuliu Hațieganu Park	Ixodes ricinus	N	NO	YES	NO	NO	NO	NO	NO	YES	NO	NO	NO	NO	NO	NO	NO
Erinaceus roumanicus	USAMV Campus	Ixodes ricinus	L	NO	NO	NO	NO	NO	NO	NO	YES	NO	YES	NO	NO	NO	NO	NO
Erinaceus roumanicus	Alexandru Borza Botanical Garden	Ixodes ricinus	M	NO	NO	NO	NO	NO	NO	NO	YES	NO	NO	NO	NO	YES	NO	NO
Erinaceus roumanicus	Iuliu Hațieganu Park	Ixodes ricinus	N	NO	NO	NO	NO	NO	NO	NO	YES	NO	YES	NO	NO	NO	NO	NO
Erinaceus roumanicus	Iuliu Hațieganu Park	Ixodes hexagonus	F	NO	NO	YES	NO	NO	NO	NO	YES	NO	NO	NO	NO	NO	NO	NO
Erinaceus roumanicus	USAMV Campus	Ixodes ricinus	N	NO	NO	NO	NO	NO	NO	NO	YES	NO	NO	NO	NO	NO	NO	NO
Erinaceus roumanicus	Iuliu Hațieganu Park	Ixodes ricinus	N	NO	NO	YES	NO	NO	NO	NO	YES	NO	NO	NO	NO	NO	NO	NO
Erinaceus roumanicus	USAMV Campus	Ixodes ricinus	L	NO	NO	NO	NO	NO	NO	NO	YES	NO	NO	NO	NO	NO	NO	NO
Erinaceus roumanicus	Alexandru Borza Botanical Garden	Ixodes ricinus	N	NO	NO	NO	NO	NO	NO	NO	NO	NO	NO	NO	NO	NO	NO	NO
Erinaceus roumanicus	Iuliu Hațieganu Park	Ixodes ricinus	N	NO	YES	NO	NO	NO	NO	NO	YES	NO	NO	NO	NO	NO	NO	NO
Erinaceus roumanicus	Iuliu Hațieganu Park	Ixodes hexagonus	F	NO	NO	YES	NO	NO	NO	NO	YES	NO	NO	NO	NO	YES	NO	NO
Erinaceus roumanicus	USAMV Campus	Ixodes ricinus	N	NO	NO	NO	NO	NO	NO	NO	NO	NO	NO	NO	NO	NO	NO	NO
Erinaceus roumanicus	Iuliu Hațieganu Park	Ixodes ricinus	N	NO	NO	NO	NO	NO	NO	NO	YES	NO	NO	NO	NO	NO	NO	NO
Erinaceus roumanicus	USAMV Campus	Ixodes hexagonus	F	YES	NO	NO	NO	NO	NO	NO	YES	YES	NO	NO	NO	NO	NO	NO
Erinaceus roumanicus	Alexandru Borza Botanical Garden	Ixodes ricinus	N	NO	NO	NO	NO	NO	NO	NO	NO	NO	YES	NO	NO	NO	YES	NO
Erinaceus roumanicus	Iuliu Hațieganu Park	Ixodes ricinus	N	NO	NO	NO	NO	NO	NO	NO	YES	NO	NO	NO	NO	NO	NO	NO
Erinaceus roumanicus	Iuliu Hațieganu Park	Ixodes hexagonus	F	NO	NO	YES	NO	NO	NO	NO	YES	NO	YES	NO	NO	NO	NO	NO
Erinaceus roumanicus	USAMV Campus	Ixodes ricinus	N	NO	NO	NO	NO	NO	NO	NO	NO	NO	NO	NO	NO	NO	NO	NO
Erinaceus roumanicus	Iuliu Hațieganu Park	Ixodes ricinus	N	NO	NO	NO	NO	NO	NO	NO	YES	NO	NO	NO	NO	NO	NO	NO
Erinaceus roumanicus	USAMV Campus	Ixodes hexagonus	F	NO	NO	NO	NO	NO	NO	NO	YES	NO	NO	NO	NO	NO	NO	NO
Erinaceus roumanicus	Alexandru Borza Botanical Garden	Ixodes ricinus	N	NO	NO	NO	NO	YES	NO	NO	NO	NO	NO	NO	NO	NO	NO	NO
Erinaceus roumanicus	Iuliu Hațieganu Park	Ixodes ricinus	L	NO	NO	NO	NO	NO	NO	NO	YES	NO	YES	NO	NO	NO	NO	NO
Erinaceus roumanicus	Iuliu Hațieganu Park	Ixodes hexagonus	F	NO	NO	YES	NO	NO	NO	NO	YES	NO	YES	NO	NO	NO	NO	NO
Erinaceus roumanicus	USAMV Campus	Ixodes ricinus	N	NO	NO	YES	NO	NO	NO	NO	YES	NO	NO	NO	NO	NO	NO	NO
Erinaceus roumanicus	Iuliu Hațieganu Park	Ixodes hexagonus	F	NO	NO	YES	NO	NO	NO	NO	YES	NO	NO	NO	NO	NO	NO	NO
Erinaceus roumanicus	USAMV Campus	Ixodes hexagonus	F	NO	NO	NO	NO	YES	NO	NO	YES	NO	YES	NO	NO	NO	NO	NO
Erinaceus roumanicus	Alexandru Borza Botanical Garden	Ixodes ricinus	N	NO	NO	NO	NO	NO	NO	NO	YES	NO	NO	NO	NO	NO	NO	NO
Erinaceus roumanicus	Iuliu Hațieganu Park	Ixodes ricinus	L	NO	NO	YES	NO	NO	NO	NO	YES	NO	NO	NO	NO	NO	NO	NO
Erinaceus roumanicus	Iuliu Hațieganu Park	Ixodes hexagonus	F	NO	NO	YES	NO	NO	NO	NO	YES	NO	NO	NO	NO	NO	NO	NO
Erinaceus roumanicus	USAMV Campus	Ixodes ricinus	L	NO	NO	YES	NO	NO	NO	NO	YES	NO	YES	NO	NO	NO	NO	NO
Erinaceus roumanicus	Iuliu Hațieganu Park	Ixodes hexagonus	F	NO	NO	YES	NO	NO	NO	NO	YES	NO	YES	NO	NO	NO	NO	NO
Erinaceus roumanicus	USAMV Campus	Ixodes hexagonus	F	NO	NO	NO	NO	NO	NO	NO	YES	NO	NO	NO	NO	YES	NO	NO
Erinaceus roumanicus	Alexandru Borza Botanical Garden	Ixodes ricinus	N	NO	NO	NO	NO	NO	NO	NO	NO	NO	NO	NO	NO	NO	NO	NO
Erinaceus roumanicus	Alexandru Borza Botanical Garden	Ixodes hexagonus	F	NO	NO	NO	NO	NO	NO	NO	YES	NO	YES	NO	NO	NO	NO	NO
Erinaceus roumanicus	Alexandru Borza Botanical Garden	Ixodes ricinus	M	NO	NO	YES	NO	NO	NO	NO	YES	NO	YES	NO	NO	NO	NO	NO
Erinaceus roumanicus	Iuliu Hațieganu Park	Ixodes hexagonus	F	NO	NO	NO	NO	NO	NO	NO	YES	NO	NO	NO	NO	NO	NO	NO
Erinaceus roumanicus	Iuliu Hațieganu Park	Haemaphysalis punctata	L	NO	NO	NO	NO	NO	NO	NO	YES	NO	NO	NO	NO	YES	NO	NO
Erinaceus roumanicus	Alexandru Borza Botanical Garden	Ixodes ricinus	L	NO	NO	NO	NO	NO	NO	NO	YES	NO	NO	NO	NO	YES	NO	NO
Erinaceus roumanicus	Alexandru Borza Botanical Garden	Ixodes hexagonus	F	NO	NO	YES	NO	NO	NO	NO	YES	NO	YES	NO	NO	NO	NO	NO
Erinaceus roumanicus	Alexandru Borza Botanical Garden	Ixodes ricinus	M	NO	NO	NO	NO	NO	NO	NO	YES	NO	YES	NO	NO	NO	NO	NO
Erinaceus roumanicus	Iuliu Hațieganu Park	Ixodes ricinus	M	NO	NO	NO	NO	NO	NO	NO	YES	NO	NO	NO	NO	NO	NO	NO
Erinaceus roumanicus	Iuliu Hațieganu Park	Ixodes hexagonus	F	NO	NO	NO	NO	NO	NO	NO	YES	NO	NO	NO	NO	NO	NO	NO
Erinaceus roumanicus	Iuliu Hațieganu Park	Haemaphysalis punctata	L	NO	NO	NO	NO	NO	NO	NO	YES	NO	NO	NO	NO	NO	NO	NO
Erinaceus roumanicus	Alexandru Borza Botanical Garden	Ixodes ricinus	L	NO	NO	NO	NO	NO	NO	NO	YES	NO	NO	NO	NO	YES	NO	NO
Erinaceus roumanicus	Alexandru Borza Botanical Garden	Ixodes ricinus	F	NO	NO	YES	NO	NO	NO	NO	YES	NO	YES	NO	NO	NO	NO	NO
Erinaceus roumanicus	Iuliu Hațieganu Park	Ixodes ricinus	M	YES	NO	NO	NO	NO	NO	NO	YES	NO	YES	NO	NO	NO	NO	NO
Erinaceus roumanicus	Iuliu Hațieganu Park	Ixodes hexagonus	M	NO	NO	NO	NO	NO	NO	NO	YES	NO	NO	NO	NO	NO	NO	NO
Erinaceus roumanicus	Iuliu Hațieganu Park	Haemaphysalis punctata	L	NO	NO	NO	NO	NO	NO	NO	NO	NO	NO	NO	NO	NO	NO	NO
Erinaceus roumanicus	Alexandru Borza Botanical Garden	Ixodes ricinus	L	NO	NO	NO	NO	NO	NO	NO	YES	NO	NO	NO	NO	NO	NO	NO
Erinaceus roumanicus	Alexandru Borza Botanical Garden	Ixodes ricinus	F	NO	NO	NO	YES	NO	NO	NO	YES	NO	YES	NO	NO	NO	NO	NO
Erinaceus roumanicus	Alexandru Borza Botanical Garden	Ixodes ricinus	M	NO	NO	YES	NO	NO	NO	NO	YES	NO	YES	NO	NO	NO	NO	NO
Erinaceus roumanicus	Iuliu Hațieganu Park	Ixodes ricinus	L	NO	NO	NO	NO	NO	NO	NO	YES	NO	NO	NO	NO	NO	NO	NO
Erinaceus roumanicus	Alexandru Borza Botanical Garden	Ixodes ricinus	N	NO	NO	YES	NO	NO	NO	NO	YES	NO	NO	NO	NO	NO	NO	NO
Erinaceus roumanicus	Alexandru Borza Botanical Garden	Ixodes ricinus	L	NO	NO	NO	NO	NO	NO	NO	YES	NO	YES	NO	NO	NO	NO	NO
Erinaceus roumanicus	Alexandru Borza Botanical Garden	Ixodes ricinus	F	NO	NO	YES	NO	NO	NO	NO	YES	NO	YES	NO	NO	NO	YES	NO
Erinaceus roumanicus	Alexandru Borza Botanical Garden	Ixodes ricinus	M	NO	NO	NO	YES	NO	NO	NO	YES	NO	YES	NO	NO	NO	YES	NO
Erinaceus roumanicus	Iuliu Hațieganu Park	Ixodes ricinus	L	NO	NO	NO	NO	NO	NO	NO	YES	NO	NO	NO	NO	NO	NO	NO
Erinaceus roumanicus	Iuliu Hațieganu Park	Haemaphysalis punctata	N	NO	NO	NO	NO	NO	NO	NO	NO	NO	NO	NO	NO	NO	NO	NO
Erinaceus roumanicus	Alexandru Borza Botanical Garden	Ixodes ricinus	N	NO	NO	NO	NO	NO	NO	NO	YES	NO	NO	NO	NO	NO	NO	NO
Erinaceus roumanicus	Alexandru Borza Botanical Garden	Ixodes hexagonus	F	NO	NO	YES	NO	NO	NO	NO	NO	NO	NO	NO	NO	NO	NO	NO
Erinaceus roumanicus	Alexandru Borza Botanical Garden	Ixodes ricinus	F	NO	NO	YES	NO	NO	NO	NO	YES	NO	YES	NO	NO	NO	NO	NO
Erinaceus roumanicus	Alexandru Borza Botanical Garden	Ixodes ricinus	N	NO	NO	YES	NO	NO	NO	NO	YES	NO	YES	NO	NO	NO	NO	NO
Erinaceus roumanicus	Iuliu Hațieganu Park	Ixodes ricinus	L	NO	NO	NO	NO	NO	NO	NO	NO	NO	NO	NO	NO	NO	NO	NO
Erinaceus roumanicus	Iuliu Hațieganu Park	Haemaphysalis punctata	N	NO	NO	NO	NO	NO	NO	NO	YES	NO	NO	NO	NO	NO	NO	NO
Erinaceus roumanicus	Alexandru Borza Botanical Garden	Ixodes ricinus	L	NO	NO	YES	NO	NO	NO	NO	YES	NO	NO	NO	NO	NO	NO	NO
Erinaceus roumanicus	Alexandru Borza Botanical Garden	Ixodes hexagonus	F	NO	NO	NO	NO	NO	NO	NO	YES	NO	YES	NO	NO	NO	NO	NO
Erinaceus roumanicus	Alexandru Borza Botanical Garden	Ixodes ricinus	F	NO	NO	YES	NO	NO	NO	NO	YES	NO	YES	NO	NO	NO	NO	NO
Erinaceus roumanicus	Alexandru Borza Botanical Garden	Ixodes ricinus	N	NO	NO	NO	NO	NO	NO	NO	YES	NO	YES	NO	NO	NO	NO	NO
Erinaceus roumanicus	Iuliu Hațieganu Park	Ixodes ricinus	L	NO	NO	NO	NO	NO	NO	NO	NO	NO	NO	NO	NO	YES	NO	NO
Erinaceus roumanicus	Iuliu Hațieganu Park	Haemaphysalis punctata	L	NO	NO	NO	NO	NO	NO	NO	NO	NO	NO	NO	NO	NO	NO	NO
Erinaceus roumanicus	Alexandru Borza Botanical Garden	Ixodes ricinus	L	NO	NO	YES	NO	NO	NO	NO	YES	NO	YES	NO	NO	NO	NO	NO
Erinaceus roumanicus	Alexandru Borza Botanical Garden	Ixodes hexagonus	F	NO	NO	NO	NO	NO	NO	NO	YES	NO	YES	NO	NO	NO	NO	NO
Erinaceus roumanicus	Alexandru Borza Botanical Garden	Ixodes ricinus	M	NO	YES	NO	NO	NO	NO	NO	YES	NO	YES	NO	NO	NO	NO	NO
Erinaceus roumanicus	Alexandru Borza Botanical Garden	Ixodes ricinus	N	NO	NO	NO	NO	NO	NO	NO	YES	NO	YES	NO	NO	NO	NO	NO
Erinaceus roumanicus	Iuliu Hațieganu Park	Ixodes ricinus	L	NO	NO	NO	NO	NO	NO	NO	NO	NO	NO	NO	NO	NO	NO	NO
Erinaceus roumanicus	Iuliu Hațieganu Park	Haemaphysalis punctata	L	NO	NO	NO	NO	NO	NO	NO	NO	NO	NO	NO	NO	NO	NO	NO
Erinaceus roumanicus	Alexandru Borza Botanical Garden	Ixodes ricinus	L	NO	NO	YES	NO	NO	NO	NO	YES	NO	NO	NO	NO	NO	NO	NO
Erinaceus roumanicus	Alexandru Borza Botanical Garden	Ixodes ricinus	N	NO	NO	NO	YES	NO	NO	NO	YES	NO	YES	NO	NO	NO	NO	NO
Erinaceus roumanicus	Alexandru Borza Botanical Garden	Ixodes hexagonus	F	NO	NO	YES	NO	NO	NO	NO	YES	NO	YES	NO	NO	NO	NO	NO
Erinaceus roumanicus	Alexandru Borza Botanical Garden	Ixodes ricinus	L	NO	NO	NO	NO	NO	NO	NO	YES	NO	NO	NO	NO	NO	NO	NO
Erinaceus roumanicus	Alexandru Borza Botanical Garden	Ixodes ricinus	L	NO	NO	YES	NO	NO	NO	NO	NO	NO	NO	NO	NO	NO	NO	NO
Erinaceus roumanicus	Alexandru Borza Botanical Garden	Ixodes hexagonus	F	NO	NO	NO	NO	YES	NO	NO	YES	NO	YES	NO	NO	NO	NO	NO
Erinaceus roumanicus	Alexandru Borza Botanical Garden	Ixodes ricinus	L	NO	NO	YES	NO	NO	NO	NO	YES	NO	YES	NO	NO	NO	NO	NO
Erinaceus roumanicus	Alexandru Borza Botanical Garden	Ixodes ricinus	L	NO	NO	YES	NO	NO	NO	NO	YES	NO	NO	NO	NO	YES	NO	NO
Erinaceus roumanicus	Alexandru Borza Botanical Garden	Ixodes hexagonus	F	NO	NO	YES	NO	NO	NO	NO	YES	NO	YES	NO	NO	NO	NO	NO
Erinaceus roumanicus	Alexandru Borza Botanical Garden	Ixodes ricinus	F	NO	NO	NO	NO	NO	NO	NO	YES	NO	NO	NO	NO	NO	NO	NO
Erinaceus roumanicus	Alexandru Borza Botanical Garden	Ixodes ricinus	L	NO	NO	NO	NO	NO	NO	NO	YES	NO	YES	NO	NO	NO	NO	NO
Erinaceus roumanicus	Alexandru Borza Botanical Garden	Ixodes hexagonus	M	NO	NO	NO	NO	NO	NO	NO	YES	NO	YES	NO	NO	NO	NO	NO
Erinaceus roumanicus	Alexandru Borza Botanical Garden	Ixodes ricinus	N	NO	NO	NO	NO	YES	NO	NO	YES	NO	YES	NO	NO	NO	NO	NO
Erinaceus roumanicus	Alexandru Borza Botanical Garden	Ixodes ricinus	L	NO	NO	YES	NO	NO	NO	NO	YES	NO	NO	NO	NO	NO	NO	NO
Erinaceus roumanicus	Alexandru Borza Botanical Garden	Ixodes hexagonus	M	NO	NO	NO	NO	NO	NO	NO	YES	NO	YES	NO	NO	NO	NO	NO
Erinaceus roumanicus	Alexandru Borza Botanical Garden	Ixodes ricinus	N	NO	NO	NO	NO	NO	NO	NO	YES	NO	YES	NO	NO	NO	NO	NO
Erinaceus roumanicus	Alexandru Borza Botanical Garden	Ixodes ricinus	L	NO	NO	NO	NO	NO	NO	NO	YES	NO	NO	NO	NO	YES	NO	NO
Erinaceus roumanicus	Alexandru Borza Botanical Garden	Ixodes hexagonus	M	NO	NO	YES	NO	NO	NO	NO	YES	NO	YES	NO	NO	NO	NO	NO
Erinaceus roumanicus	Alexandru Borza Botanical Garden	Ixodes ricinus	N	NO	NO	NO	NO	NO	NO	NO	YES	NO	YES	NO	NO	NO	NO	NO
Erinaceus roumanicus	Alexandru Borza Botanical Garden	Ixodes hexagonus	F	NO	NO	YES	NO	NO	NO	NO	YES	NO	NO	NO	NO	NO	NO	NO
Erinaceus roumanicus	Alexandru Borza Botanical Garden	Ixodes hexagonus	M	NO	NO	NO	NO	NO	NO	YES	YES	NO	YES	NO	NO	NO	NO	NO
Erinaceus roumanicus	Alexandru Borza Botanical Garden	Ixodes ricinus	N	NO	NO	YES	NO	NO	NO	NO	YES	NO	YES	NO	NO	NO	NO	NO
Erinaceus roumanicus	Alexandru Borza Botanical Garden	Ixodes hexagonus	F	YES	NO	NO	NO	NO	NO	NO	YES	NO	YES	NO	NO	NO	NO	NO
Erinaceus roumanicus	Alexandru Borza Botanical Garden	Ixodes hexagonus	M	NO	NO	NO	NO	NO	NO	NO	YES	NO	YES	NO	NO	NO	NO	NO

## Sheet: HOSTS SYNOPSYS
S1. The tick-borne pathogens detected in ticks and in tissue samples collected from wildlife hosts in seven locations in Cluj-Napoca
Location	Species	Pathogens in tissue	Ixodes ricinus	Ixodes hexagonus	Haemaphysalis punctata	Haemaphysalis concinna
USAMV Campus	Turdus merula	neg.	2N: 1-neg.; 2-R.f + Bo.v	NA	NA	NA
USAMV Campus	Turdus merula	neg.	NA	NA	NA	NA
USAMV Campus	Sturnus vulgaris	A.ph	NA	NA	NA	NA
USAMV Campus	Sturnus vulgaris	neg.	NA	NA	NA	NA
USAMV Campus	Sturnus vulgaris	neg.	NA	NA	NA	3N: 1-neg.; 2-R.a; 3-R.f
USAMV Campus	Sturnus vulgaris	neg.	1N: neg.	NA	NA	3N: neg.
USAMV Campus	Parus major	R.h	NA	NA	NA	NA
USAMV Campus	Passer montanus	NA	1N: neg.	NA	NA	NA
USAMV Campus	Columba livia	neg.	NA	NA	NA	NA
USAMV Campus	Passer montanus	neg.	1N: neg.	NA	NA	NA
USAMV Campus	Erithacus rubecula	neg.	1L: Hepatozoon spp.; 1N:R.h	NA	NA	NA
			1N: R.h
USAMV Campus	Turdus merula	A.ph	NA	NA	NA	NA
USAMV Campus	Passer montanus	neg.	1N: neg.	NA	NA	NA
USAMV Campus	Turdus merula	neg.	1N: A.ph	NA	NA	NA
USAMV Campus	Phyloscopus collybita	NA	1N: A.ph + Hepatozoon spp.	NA	NA	NA
USAMV Campus	Turdus merula	neg.	NA	NA	NA	NA
USAMV Campus	Corvus corvix	neg.	NA	NA	NA	NA
USAMV Campus	Apodemus agrarius	R.m	NA	NA	NA	NA
USAMV Campus	Apodemus agrarius	neg.	NA	NA	NA	NA
USAMV Campus	Apodemus agrarius	neg.	NA	NA	NA	NA
USAMV Campus	Apodemus agrarius	R.m	NA	NA	NA	NA
USAMV Campus	Apodemus flavicollis	A.ph	NA	NA	NA	NA
USAMV Campus	Arvicola terestris	N.m + Bo.a	NA	NA	NA	NA
USAMV Campus	Apodemus flavicollis	neg.	NA	NA	NA	NA
USAMV Campus	Apodemus flavicollis		NA	NA	NA	NA
USAMV Campus	Apodemus sylvaticus	neg.	NA	NA	NA	NA
USAMV Campus	Apodemus agrarius	R.m	NA	NA	NA	NA
USAMV Campus	Apodemus sylvaticus	neg.	NA	NA	NA	NA
USAMV Campus	Apodemus sylvaticus	R.m	NA	NA	NA	NA
USAMV Campus	Apodemus agrarius	neg.	NA	NA	NA	NA
USAMV Campus	Apodemus agrarius	neg.	NA	NA	NA	NA
USAMV Campus	Apodemus agrarius	neg.	NA	NA	NA	NA
USAMV Campus	Erinaceus roumanicus	R.h	5L: 1,2-neg.; 3-R.h; 4-A.ph + Bo.a; 5-A.ph + Bo.m;	NA	3N: neg.	NA
			5N: 1-A.ph; 2-A.ph + R.h + Bo.g/Bo.b; 3-A.ph+R.h+Bo.m; 4-A.ph+R.h+Bo.s; 5-A.ph+R.h+B.v
			5F: 1-4-neg.; 5-A.ph
			5M: 1-3-neg.; 4-A.ph+R.h; 5-A.ph+R.m+Bo.a
USAMV Campus	Erinaceus roumanicus	neg.	5L: 1-2-neg.; 3-A.ph; 4-R.h+Bo.a; 5-A.ph+R.h+Bo.a	1F: A.ph+Bo.g	NA	NA
			6N: 1-R.h; 2-A.ph; 3,4-A.ph+Theileria spp.; 5-A.ph+Bo.a; 6-A.ph+Bo.g
			2F: 1-A.ph+B.g; 2-A.ph+R.h+Bo.a
USAMV Campus	Erinaceus roumanicus	NA	2L: 1-A.ph+R.h; 2-A.ph+R.m+Bo.a	2F: 1-A.ph+R.m; 2-A.ph+Bo.a	NA	NA
			1N: A.ph
			1F: A.ph+R.h+Bo.a	1M: A.ph+R.h+B.a
USAMV Campus	Erinaceus roumanicus	NA	5L: 1,2-A.ph; 3,4-A.ph+R.h; 5-A.ph+R.h+Bo.a	4F: 1-A.ph; 2-A.ph+R.m; 3-A.ph+R.h+Bo.s; 4-A.ph+Bo.b/Bo.b+N.m	NA	NA
			4N: 1-neg; 2-A.ph; 3-A.ph+Bo.a; 4-A.ph+Bo.g
			1F: R.h
Iuliu Hațieganu Park	Apodemus agrarius	Bo.s	1L: Bo.a	NA	NA	NA
Iuliu Hațieganu Park	Apodemus agrarius	N.m + Bo.m	2L: neg.	NA	NA	NA
Iuliu Hațieganu Park	Apodemus agrarius	Bo.a	NA	NA	NA	NA
Iuliu Hațieganu Park	Apodemus agrarius	neg.	1L: neg.	NA	NA	NA
Iuliu Hațieganu Park	Apodemus agrarius	neg.	NA	NA	NA	NA
Iuliu Hațieganu Park	Apodemus agrarius	neg.	NA	NA	NA	NA
Iuliu Hațieganu Park	Corvus frugilegus	neg.	NA	NA	NA	NA
Iuliu Hațieganu Park	Garrulus glandarius	A.ph	1L: neg.; 1N:Bo.g	NA	NA	NA
			1N: Bo.g
Iuliu Hațieganu Park	Corvus frugilegus	A.ph + R.h	NA	NA	NA	NA
Iuliu Hațieganu Park	Erinaceus roumanicus	neg.	4L: 1-neg; 2-R.h; 3-A.ph+R.h; 4-R.h+Bo.a	3F: 1-neg; 2-A.ph+Bo.a; 3-A.ph+R.h+Bo.a	2N: 1-R.m; 2-A.ph+Bo.a	NA
			4N: 1-Bo.a.; 2-A.ph; 3-A.ph+Bo.a; 4-A.ph+R.m+Bo.a
			1M: A.ph+R.m+Bo.m
Iuliu Hațieganu Park	Erinaceus roumanicus	neg.	5L: 1,2-neg; 3-A.ph; 4-A.ph+R.h; 5-A.ph+Bo.g;	1L:neg.	1L: neg.; 1N: neg.	NA
			3N: 1-neg; 2-A.ph; 3-A.ph+R.h+Bo.a		1N: neg.
Iuliu Hațieganu Park	Erinaceus roumanicus	A.ph	4L: 1,2-A.ph+Bo.a; 3-A.ph+Bo.g/Bo.b; 4-A.ph+R.h;	5F: 1,2-A.ph+Bo.a; 3,4-A.ph+R.h+Bo.a; 5-A.ph+R.m+Bo.a	NA	NA
			5N: 1-A.ph; 2-A.ph+Bo.a; 3-A.ph+Bo.g; 4-A.ph+R.h; 5-A.ph+Bo.m	1M: A.ph+R.h+Bo.a
Iuliu Hațieganu Park	Erinaceus roumanicus	neg.	5L: 1,2-neg; 3,4-A.ph; 5-R.m;	2F: A.ph;	5L: 1-3-neg; 4-A.ph; 5-A.ph+R.m;	NA
			5N: 1,2-A.ph; 3,4-A.ph+Bo.a; 5-A.ph+Bo.g
			2M: 1-A.ph; 2-A.ph+R.h+Bo.g/Bo.b	1M: A.ph;	2N: 1-neg; 2-A.ph
Alexandru Borza Botanical Garden	Apodemus flavicollis	neg.	5L: neg.	NA	NA	NA
Alexandru Borza Botanical Garden	Talpa europaea	neg.	4L: 1-3-neg; 4-R.h	NA	NA	NA
Alexandru Borza Botanical Garden	Parus major	A.ph	NA	NA	NA	NA
Alexandru Borza Botanical Garden	Erithacus rubecula	neg.	NA	NA	NA	NA
Alexandru Borza Botanical Garden	Parus major	neg.	NA	NA	NA	NA
Alexandru Borza Botanical Garden	Erithacus rubecula	A.ph	NA	NA	NA	NA
Alexandru Borza Botanical Garden	Turdus merula	neg.	NA	NA	NA	NA
Alexandru Borza Botanical Garden	Turdus merula	neg.	NA	NA	NA	NA
Alexandru Borza Botanical Garden	Turdus merula	neg.	1L:neg.;1N:N.m+R.h	NA	2L: neg.	NA
Alexandru Borza Botanical Garden	Turdus merula	neg.	NA	NA	NA	NA
Alexandru Borza Botanical Garden	Turdus merula	A.ph + R.m	NA	NA	NA	NA
Alexandru Borza Botanical Garden	Parus major	A.ph + R.h + Bo.a	NA	NA	NA	NA
Alexandru Borza Botanical Garden	Parus major	A.ph + R.h	NA	NA	NA	NA
Alexandru Borza Botanical Garden	Parus major	neg.	NA	NA	NA	NA
Alexandru Borza Botanical Garden	Turdus merula	A.ph	NA	NA	NA	NA
Alexandru Borza Botanical Garden	Erinaceus roumanicus	neg.	4L: 1-A.ph; 2-A.ph+R.h; 3,4-A.ph+R.m	5F: 1-Bo.a; 2-4-A.ph+R.h; 5-A.ph+R.h+Bo.a	NA	NA
			5N: 1,2-neg; 3-A.ph; 4-B.s; 5-R.h+Theileria spp.
			2M: 1-A.ph+R.h; 2-A.ph+R.m
Alexandru Borza Botanical Garden	Erinaceus roumanicus	NA	5L: 1-A.ph; 2,3-A.ph+Bo.a; 4,5-A.ph+R.h+Bo.a;	NA	NA	NA
			5N: 1-A.ph; 2-A.ph+B.a; 3,4-A.ph+R.h; 5-A.ph+R.h+B.a
			5F: 1-A.ph+R.h+B.v; 2-4-A.ph+R.h+B.a; 5-A.ph+R.h+B.a+Theileria spp.
			5M: 1-A.ph+R.h; 2,3-A.ph+R.h+B.a; 4-A.ph+R.h+B.g; 5-A.ph+R.h+B.v+Theileria spp.
Alexandru Borza Botanical Garden	Erinaceus roumanicus	A.ph	5L: 1-Bo.a; 2-A.ph+R.h; 3-A.ph+R.m; 4-A.ph+Bo.a; 5-A.ph+R.m+Bo.a	5F: 1-A.ph+Bo.a; 2,3-A.ph+R.h+Bo.a; 4-A.ph+R.h+Bo.g/Bo.b; 5-A.ph+R.h+Bo.s	NA	NA
			5N: 1,2-A.ph+R.h; 3-A.ph+R.h+B.a; 4-A.ph+R.h+B.s; 5-A.ph+R.h+B.v
			1F: A.ph	5M: 1-3-A.ph+R.h; 4-A.ph+R.h+B.a; 5-A.ph+R.h+Borrelia spp.
Făget forest	Muscardinus avellanarius	neg.	NA	NA	NA	NA
Făget forest	Muscardinus avellanarius	neg.	NA	NA	NA	NA
Hoia forest	Mus musculus	R.m	NA	NA	NA	NA
Hoia forest	Apodemus flavicollis	neg.	1N: neg.	NA	NA	NA
Hoia forest	Sorex minutus	neg.	1L: neg.	NA	NA	NA
Hoia forest	Apodemus flavicollis	Theileria spp.	5L: neg.	NA	NA	NA
Hoia forest	Myodes glareolus	neg.	NA	NA	NA	NA
Abbreviations
F-females
M-males
N-nymphs
L-larvae
Bo. spp-Borrelia spp.
Bo.b/Bo.g-Borrelia bavariensis/Borrelia garinii
Bo.a-Borrelia afzelii
Bo.g-Borrelia garinii
Bo.v-Borrelia valaisiana
Bo.s-Borrelia spielmanii
Bo.m-Borrelia miyamotoi
A.ph-Anaplasma phagocytophilum
N.m-Neoehrlichia mikurensis
R.h-Rickettsia helvetica
R.a-Rickettsia aeschlimannii
R.f-Rickettsia felis
R.m-Rickettsia monacensis
neg.-negative
NA-not applicable
red text indicates the presence of a tick-borne pathogen in both the host and engorged tick species collected from the resprective host

## Sheet: QUESTING TICKS
S1. The tick-borne pathogens detected in ticks and in tissue samples collected from wildlife hosts in seven locations in Cluj-Napoca
Host	Developmental stage	Location	Bo. burgdorferi s.s.	Bo. bavar/Bo. garinii	Bo. garinii	Bo.afzelii	Bo. valaisiana	Bo. lusitaniae	Bo.spielmanii	Bo. miyamotoi	Borrelia spp	A.phagocitophylum	Anaplasma spp	Erlichia spp	R.conorii	R.helvetica	R.monacensis	Rickettsia spp	Theileria spp
Ixodes ricinus	M	Iuliu Hațieganu Park	NO	NO	NO	NO	NO	NO	NO	NO	NO	NO	NO	NO	NO	NO	NO	NO	NO
Ixodes ricinus	F	USAMV Campus	NO	NO	NO	NO	NO	YES	NO	NO	NO	NO	NO	NO	NO	YES	NO	NO	NO
Ixodes ricinus	N	USAMV Campus	NO	NO	NO	NO	NO	NO	NO	NO	NO	NO	NO	NO	NO	NO	NO	NO	NO
Ixodes ricinus	F	USAMV Campus	NO	NO	NO	NO	NO	NO	NO	NO	NO	YES	NO	NO	NO	NO	NO	NO	NO
Ixodes ricinus	F	USAMV Campus	NO	NO	NO	NO	NO	NO	NO	NO	NO	NO	NO	NO	NO	NO	NO	NO	NO
Ixodes ricinus	N	USAMV Campus	NO	NO	NO	NO	NO	NO	NO	NO	NO	NO	NO	NO	NO	NO	NO	NO	NO
Ixodes ricinus	F	USAMV Campus	NO	NO	YES	NO	NO	NO	NO	NO	NO	NO	NO	NO	NO	NO	NO	NO	NO
Ixodes ricinus	F	USAMV Campus	NO	NO	YES	NO	NO	NO	NO	NO	NO	YES	NO	NO	NO	NO	NO	NO	NO
Haemaphysalis punctata	F	USAMV Campus	NO	NO	NO	NO	NO	NO	NO	NO	NO	NO	NO	NO	NO	NO	NO	NO	NO
Ixodes ricinus	F	USAMV Campus	NO	NO	NO	YES	NO	NO	NO	NO	NO	NO	NO	NO	NO	NO	NO	NO	NO
Ixodes ricinus	M	USAMV Campus	NO	NO	NO	NO	NO	NO	NO	NO	NO	NO	NO	NO	NO	NO	NO	NO	NO
Haemaphysalis punctata	M	USAMV Campus	NO	NO	NO	NO	NO	NO	NO	NO	NO	NO	NO	NO	NO	NO	NO	NO	NO
Ixodes ricinus	M	USAMV Campus	NO	NO	NO	NO	NO	NO	YES	NO	NO	NO	NO	NO	NO	NO	NO	NO	NO
Ixodes ricinus	M	USAMV Campus	NO	NO	NO	NO	NO	NO	NO	NO	NO	NO	NO	NO	NO	NO	NO	NO	NO
Haemaphysalis punctata	M	USAMV Campus	NO	NO	NO	NO	NO	NO	NO	NO	NO	NO	NO	NO	NO	NO	NO	NO	NO
Ixodes ricinus	F	USAMV Campus	NO	NO	NO	NO	NO	NO	YES	NO	NO	NO	NO	NO	NO	YES	NO	NO	NO
Ixodes ricinus	M	USAMV Campus	NO	NO	NO	NO	NO	NO	NO	NO	NO	NO	NO	NO	NO	NO	NO	NO	NO
Haemaphysalis punctata	N	USAMV Campus	NO	NO	NO	NO	NO	NO	NO	NO	NO	NO	NO	NO	NO	NO	NO	NO	NO
Ixodes ricinus	F	USAMV Campus	NO	NO	NO	NO	NO	NO	NO	NO	NO	NO	NO	NO	NO	NO	NO	NO	NO
Ixodes ricinus	M	USAMV Campus	NO	NO	NO	NO	NO	YES	NO	NO	NO	NO	NO	NO	NO	NO	NO	NO	NO
Haemaphysalis punctata	N	USAMV Campus	NO	NO	NO	NO	NO	NO	NO	NO	NO	NO	NO	NO	NO	NO	NO	NO	NO
Ixodes ricinus	F	USAMV Campus	NO	NO	NO	NO	NO	YES	NO	NO	NO	NO	NO	NO	NO	YES	NO	NO	NO
Ixodes ricinus	M	USAMV Campus	NO	NO	NO	NO	NO	NO	NO	NO	NO	YES	NO	NO	NO	NO	NO	NO	NO
Haemaphysalis punctata	N	Iuliu Hațieganu Park	NO	NO	NO	NO	NO	NO	NO	NO	NO	NO	NO	NO	NO	NO	NO	NO	NO
Haemaphysalis punctata	N	Iuliu Hațieganu Park	NO	NO	NO	NO	NO	NO	NO	NO	NO	NO	NO	NO	NO	NO	NO	NO	NO
Ixodes ricinus	N	Iuliu Hațieganu Park	NO	NO	YES	NO	NO	NO	NO	NO	NO	NO	NO	NO	NO	NO	NO	NO	NO
Ixodes ricinus	N	Iuliu Hațieganu Park	NO	NO	YES	NO	NO	NO	NO	NO	NO	NO	NO	NO	NO	NO	NO	NO	NO
Ixodes ricinus	F	Alexandru Borza Botanical Garden	NO	NO	NO	NO	NO	NO	NO	NO	NO	NO	NO	NO	NO	NO	YES	NO	NO
Ixodes ricinus	N	Alexandru Borza Botanical Garden	NO	NO	NO	YES	NO	NO	NO	NO	NO	NO	NO	NO	NO	YES	NO	NO	NO
Haemaphysalis punctata	N	Iuliu Hațieganu Park	NO	NO	NO	NO	NO	NO	NO	NO	NO	NO	NO	NO	NO	NO	YES	NO	NO
Ixodes ricinus	F	Iuliu Hațieganu Park	NO	NO	NO	NO	NO	NO	NO	NO	NO	YES	NO	NO	NO	NO	NO	NO	NO
Ixodes ricinus	N	Iuliu Hațieganu Park	NO	NO	NO	NO	NO	NO	NO	NO	NO	NO	NO	NO	NO	YES	NO	NO	NO
Ixodes ricinus	N	Iuliu Hațieganu Park	NO	NO	NO	NO	NO	NO	NO	NO	NO	NO	NO	NO	NO	YES	NO	NO	NO
Ixodes ricinus	F	Alexandru Borza Botanical Garden	NO	NO	NO	YES	NO	NO	NO	NO	NO	NO	NO	NO	NO	NO	NO	NO	NO
Ixodes ricinus	N	Alexandru Borza Botanical Garden	YES	NO	NO	NO	NO	NO	NO	NO	NO	YES	NO	NO	NO	YES	NO	NO	NO
Haemaphysalis punctata	N	Iuliu Hațieganu Park	NO	NO	NO	NO	NO	NO	NO	NO	NO	NO	NO	NO	NO	NO	NO	NO	NO
Ixodes ricinus	F	Iuliu Hațieganu Park	NO	NO	NO	YES	NO	NO	NO	NO	NO	NO	NO	NO	NO	NO	NO	NO	NO
Ixodes ricinus	N	Iuliu Hațieganu Park	NO	NO	YES	NO	NO	NO	NO	NO	NO	NO	NO	NO	NO	YES	NO	NO	NO
Haemaphysalis punctata	N	Iuliu Hațieganu Park	NO	NO	YES	NO	NO	NO	NO	NO	NO	NO	NO	NO	NO	NO	NO	NO	NO
Ixodes ricinus	F	Alexandru Borza Botanical Garden	NO	NO	NO	NO	YES	NO	NO	NO	NO	NO	NO	NO	NO	YES	NO	NO	NO
Ixodes ricinus	N	Alexandru Borza Botanical Garden	NO	NO	NO	NO	NO	NO	NO	NO	NO	NO	NO	NO	NO	NO	NO	NO	NO
Haemaphysalis punctata	N	Iuliu Hațieganu Park	NO	NO	NO	NO	NO	NO	NO	NO	NO	NO	NO	NO	NO	NO	NO	NO	NO
Ixodes ricinus	F	Iuliu Hațieganu Park	NO	NO	NO	YES	NO	NO	NO	NO	NO	YES	NO	NO	NO	NO	NO	NO	NO
Ixodes ricinus	N	Iuliu Hațieganu Park	NO	NO	NO	NO	YES	NO	NO	NO	NO	NO	NO	NO	NO	NO	YES	NO	NO
Ixodes ricinus	F	Alexandru Borza Botanical Garden	NO	NO	NO	NO	NO	NO	NO	NO	NO	YES	NO	NO	NO	YES	NO	NO	NO
Ixodes ricinus	F	Iuliu Hațieganu Park	NO	NO	NO	NO	NO	NO	NO	NO	NO	NO	NO	NO	NO	NO	NO	NO	NO
Ixodes ricinus	N	Alexandru Borza Botanical Garden	NO	NO	NO	NO	NO	NO	NO	NO	NO	NO	NO	NO	NO	NO	NO	NO	NO
Haemaphysalis punctata	F	Iuliu Hațieganu Park	NO	NO	NO	NO	NO	NO	NO	NO	NO	NO	NO	NO	NO	NO	NO	NO	NO
Ixodes ricinus	F	Iuliu Hațieganu Park	NO	NO	NO	NO	NO	NO	NO	NO	NO	NO	NO	NO	NO	NO	NO	NO	NO
Ixodes ricinus	N	Iuliu Hațieganu Park	NO	NO	NO	YES	NO	NO	NO	NO	NO	NO	NO	NO	NO	NO	NO	NO	NO
Ixodes ricinus	M	Alexandru Borza Botanical Garden	NO	NO	NO	NO	NO	NO	NO	NO	NO	YES	NO	NO	NO	NO	NO	NO	NO
Ixodes ricinus	M	Alexandru Borza Botanical Garden	NO	NO	NO	NO	NO	NO	YES	NO	NO	NO	NO	NO	NO	NO	NO	NO	NO
Ixodes ricinus	M	Alexandru Borza Botanical Garden	NO	NO	NO	NO	NO	NO	NO	NO	NO	YES	NO	NO	NO	NO	NO	NO	NO
Haemaphysalis punctata	F	Iuliu Hațieganu Park	NO	NO	NO	NO	NO	NO	NO	NO	NO	NO	NO	NO	NO	NO	NO	NO	NO
Ixodes ricinus	M	Iuliu Hațieganu Park	NO	NO	NO	NO	NO	NO	NO	NO	NO	YES	NO	NO	NO	NO	NO	NO	NO
Ixodes ricinus	N	Iuliu Hațieganu Park	NO	NO	NO	NO	NO	NO	NO	NO	NO	NO	NO	NO	NO	YES	NO	NO	NO
Ixodes ricinus	M	Alexandru Borza Botanical Garden	NO	NO	NO	NO	NO	NO	NO	NO	NO	YES	NO	NO	NO	YES	NO	NO	NO
Ixodes ricinus	N	Alexandru Borza Botanical Garden	NO	NO	NO	NO	NO	NO	NO	NO	NO	NO	NO	NO	NO	NO	NO	NO	NO
Ixodes ricinus	N	Iuliu Hațieganu Park	NO	NO	NO	YES	NO	NO	NO	NO	NO	NO	NO	NO	NO	NO	NO	NO	NO
Haemaphysalis punctata	M	Iuliu Hațieganu Park	NO	NO	NO	NO	NO	NO	NO	NO	NO	NO	NO	NO	NO	YES	NO	NO	NO
Ixodes ricinus	N	Iuliu Hațieganu Park	NO	NO	NO	NO	NO	NO	NO	NO	NO	NO	NO	NO	NO	YES	NO	NO	NO
Ixodes ricinus	M	Alexandru Borza Botanical Garden	NO	NO	NO	NO	NO	NO	NO	NO	NO	NO	NO	NO	NO	YES	NO	NO	NO
Ixodes ricinus	M	Alexandru Borza Botanical Garden	NO	NO	NO	NO	NO	NO	NO	NO	NO	NO	NO	NO	NO	NO	NO	NO	NO
Ixodes ricinus	M	Alexandru Borza Botanical Garden	NO	NO	YES	NO	NO	NO	NO	NO	NO	NO	NO	NO	NO	NO	NO	NO	NO
Haemaphysalis punctata	M	Iuliu Hațieganu Park	NO	NO	NO	NO	NO	NO	NO	NO	NO	NO	NO	NO	NO	NO	NO	NO	NO
Ixodes ricinus	N	Iuliu Hațieganu Park	NO	NO	NO	YES	NO	NO	NO	NO	NO	NO	NO	NO	NO	NO	NO	NO	NO
Ixodes ricinus	N	Iuliu Hațieganu Park	NO	NO	NO	NO	NO	NO	NO	NO	NO	NO	NO	NO	NO	NO	NO	NO	NO
Ixodes ricinus	M	Alexandru Borza Botanical Garden	NO	NO	NO	NO	NO	NO	NO	NO	NO	NO	NO	NO	NO	NO	YES	NO	NO
Ixodes ricinus	M	Alexandru Borza Botanical Garden	NO	NO	NO	NO	NO	NO	NO	NO	NO	YES	NO	NO	NO	YES	NO	NO	NO
Ixodes ricinus	M	Alexandru Borza Botanical Garden	NO	YES	NO	NO	NO	NO	NO	NO	NO	NO	NO	NO	NO	NO	NO	NO	NO
Ixodes ricinus	F	Făget forest	NO	NO	NO	NO	NO	YES	NO	NO	NO	NO	NO	NO	NO	NO	NO	NO	NO
Haemaphysalis punctata	N	Făget forest	NO	NO	NO	NO	NO	NO	NO	NO	NO	NO	NO	NO	NO	NO	NO	NO	NO
Haemaphysalis punctata	N	Făget forest	NO	NO	NO	NO	NO	NO	NO	NO	NO	NO	NO	NO	NO	NO	NO	NO	NO
Ixodes ricinus	F	Hoia forest	NO	NO	NO	NO	NO	NO	NO	NO	NO	NO	NO	NO	NO	NO	NO	NO	NO
Ixodes ricinus	M	Hoia forest	NO	NO	NO	NO	NO	NO	NO	NO	NO	NO	NO	NO	NO	NO	NO	NO	NO
Ixodes ricinus	N	Alexandru Borza Botanical Garden	NO	NO	NO	NO	NO	NO	NO	NO	NO	NO	NO	NO	NO	NO	NO	NO	NO
Ixodes ricinus	M	Făget forest	NO	NO	NO	NO	NO	NO	NO	NO	NO	YES	NO	NO	NO	NO	YES	NO	NO
Haemaphysalis punctata	F	Făget forest	NO	NO	NO	NO	NO	NO	NO	NO	NO	YES	NO	NO	NO	NO	NO	NO	NO
Haemaphysalis punctata	N	Făget forest	NO	NO	NO	NO	NO	NO	NO	NO	NO	NO	NO	NO	NO	NO	NO	NO	NO
Ixodes ricinus	F	Hoia forest	NO	NO	NO	NO	NO	NO	NO	NO	NO	NO	NO	NO	NO	NO	YES	NO	NO
Ixodes ricinus	M	Hoia forest	NO	NO	NO	NO	NO	NO	NO	NO	NO	NO	NO	NO	NO	NO	NO	NO	NO
Ixodes ricinus	M	Alexandru Borza Botanical Garden	YES	NO	NO	NO	NO	NO	NO	NO	NO	NO	NO	NO	NO	NO	NO	NO	NO
Ixodes ricinus	M	Făget forest	NO	NO	NO	NO	NO	YES	NO	NO	NO	NO	NO	NO	NO	NO	NO	NO	NO
Haemaphysalis punctata	M	Făget forest	NO	NO	NO	NO	NO	NO	NO	NO	NO	NO	NO	NO	NO	NO	NO	NO	NO
Haemaphysalis punctata	N	Făget forest	NO	NO	NO	NO	NO	NO	NO	NO	NO	NO	NO	NO	NO	YES	NO	NO	NO
Ixodes ricinus	F	Hoia forest	NO	NO	NO	NO	NO	NO	NO	NO	NO	NO	NO	NO	NO	NO	YES	NO	NO
Ixodes ricinus	N	Hoia forest	NO	NO	NO	NO	NO	NO	NO	NO	NO	NO	NO	NO	NO	NO	NO	NO	NO
Ixodes ricinus	N	Alexandru Borza Botanical Garden	NO	NO	NO	YES	NO	NO	NO	NO	NO	YES	NO	NO	NO	YES	NO	NO	NO
Ixodes ricinus	N	Făget forest	NO	NO	NO	NO	NO	NO	NO	NO	NO	YES	NO	NO	NO	NO	NO	NO	YES
Haemaphysalis punctata	M	Făget forest	NO	NO	NO	NO	NO	NO	NO	NO	NO	YES	NO	NO	NO	NO	NO	NO	NO
Haemaphysalis punctata	N	Făget forest	NO	NO	NO	NO	NO	NO	NO	NO	NO	YES	NO	NO	NO	NO	NO	NO	NO
Ixodes ricinus	F	Hoia forest	NO	NO	NO	NO	NO	NO	NO	NO	NO	NO	NO	NO	NO	NO	NO	NO	NO
Ixodes ricinus	N	Hoia forest	NO	NO	NO	NO	NO	NO	NO	NO	NO	NO	NO	NO	NO	NO	NO	NO	NO
Dermacentor reticulatus	F	Făget forest	NO	NO	NO	NO	NO	NO	NO	NO	NO	NO	NO	NO	NO	NO	NO	YES	YES
Haemaphysalis punctata	N	Făget forest	NO	NO	NO	NO	NO	NO	NO	NO	NO	YES	NO	NO	NO	NO	YES	NO	NO
Haemaphysalis punctata	N	Făget forest	NO	NO	NO	NO	NO	NO	NO	NO	NO	YES	NO	NO	NO	NO	YES	NO	NO
Haemaphysalis punctata	N	Făget forest	NO	NO	NO	NO	NO	NO	NO	NO	NO	NO	NO	NO	NO	NO	NO	NO	NO
Ixodes ricinus	F	Hoia forest	NO	NO	NO	YES	NO	NO	NO	NO	NO	NO	NO	NO	NO	NO	NO	NO	NO
Haemaphysalis punctata	N	Hoia forest	NO	NO	NO	YES	NO	NO	NO	NO	NO	NO	NO	NO	NO	NO	NO	NO	NO
Dermacentor reticulatus	F	Făget forest	NO	NO	NO	NO	NO	NO	NO	NO	YES	NO	NO	NO	NO	NO	NO	YES	NO
Haemaphysalis punctata	N	Făget forest	NO	NO	NO	NO	NO	NO	NO	NO	NO	YES	NO	NO	NO	NO	NO	NO	NO
Haemaphysalis punctata	N	Făget forest	NO	NO	NO	NO	NO	NO	NO	NO	NO	YES	NO	NO	NO	NO	NO	NO	NO
Haemaphysalis punctata	N	Făget forest	NO	NO	NO	NO	NO	NO	NO	NO	NO	NO	NO	NO	NO	NO	YES	NO	NO
Ixodes ricinus	M	Hoia forest	NO	NO	NO	YES	NO	NO	NO	NO	NO	NO	NO	NO	NO	NO	NO	NO	NO
Ixodes ricinus	N	Hoia forest	NO	NO	NO	NO	NO	NO	NO	NO	NO	YES	NO	NO	NO	NO	NO	NO	YES
Dermacentor marginatus	M	Făget forest	NO	NO	NO	NO	NO	NO	NO	NO	NO	YES	NO	NO	NO	NO	NO	NO	NO
Haemaphysalis punctata	N	Făget forest	NO	NO	NO	NO	NO	NO	NO	NO	NO	NO	NO	NO	NO	NO	NO	NO	NO
Haemaphysalis punctata	N	Făget forest	NO	NO	NO	NO	NO	NO	NO	NO	NO	NO	NO	NO	NO	NO	NO	NO	NO
Haemaphysalis punctata	N	Făget forest	NO	NO	NO	NO	NO	NO	NO	NO	NO	NO	NO	YES	NO	NO	NO	NO	NO
Ixodes ricinus	M	Hoia forest	NO	NO	NO	NO	NO	NO	NO	NO	NO	NO	NO	NO	NO	NO	NO	NO	NO
Ixodes ricinus	F	Mănăștur Cemetery	NO	NO	NO	NO	NO	NO	NO	NO	NO	NO	NO	NO	NO	NO	NO	NO	NO
Ixodes ricinus	F	Făget forest	NO	NO	NO	YES	NO	NO	NO	NO	NO	NO	NO	NO	NO	NO	NO	NO	NO
Haemaphysalis punctata	N	Făget forest	NO	NO	NO	NO	NO	NO	NO	NO	NO	NO	NO	YES	NO	NO	NO	NO	NO
Haemaphysalis punctata	N	Făget forest	NO	NO	NO	NO	NO	NO	NO	NO	NO	NO	YES	NO	NO	NO	NO	NO	NO
Haemaphysalis punctata	N	Făget forest	NO	NO	NO	NO	NO	NO	NO	NO	NO	NO	NO	YES	NO	NO	NO	NO	NO
Ixodes ricinus	M	Hoia forest	NO	NO	NO	NO	NO	NO	NO	NO	NO	YES	NO	NO	NO	NO	NO	NO	NO
Ixodes ricinus	M	Mănăștur Cemetery	NO	NO	NO	NO	NO	YES	NO	NO	NO	NO	NO	NO	NO	NO	YES	NO	NO
Haemaphysalis punctata	F	Mănăștur Cemetery	NO	NO	NO	NO	NO	YES	NO	NO	NO	NO	NO	NO	YES	NO	NO	NO	NO
Haemaphysalis punctata	F	Mănăștur Cemetery	NO	NO	NO	NO	NO	NO	NO	NO	YES	NO	NO	NO	NO	YES	NO	NO	NO
Haemaphysalis punctata	M	Mănăștur Cemetery	NO	NO	NO	NO	NO	NO	NO	NO	NO	NO	NO	NO	NO	NO	NO	NO	NO
Haemaphysalis punctata	M	Mănăștur Cemetery	NO	NO	NO	NO	NO	NO	NO	NO	NO	YES	NO	NO	NO	NO	NO	NO	NO
Haemaphysalis punctata	M	Mănăștur Cemetery	NO	NO	NO	NO	NO	NO	NO	NO	NO	YES	NO	NO	NO	NO	NO	NO	NO
Haemaphysalis punctata	M	Mănăștur Cemetery	NO	NO	NO	NO	NO	NO	NO	NO	NO	YES	NO	NO	NO	NO	NO	NO	NO
Ixodes ricinus	F	Mănăștur Cemetery	NO	NO	NO	NO	NO	NO	NO	NO	NO	YES	NO	NO	NO	NO	NO	NO	NO
Ixodes ricinus	F	Mănăștur Cemetery	NO	NO	NO	NO	NO	YES	NO	NO	NO	YES	NO	NO	NO	NO	NO	NO	NO
Ixodes ricinus	F	Mănăștur Cemetery	NO	NO	NO	NO	NO	NO	NO	NO	NO	NO	NO	NO	NO	NO	YES	NO	NO
Ixodes ricinus	F	Mănăștur Cemetery	NO	NO	NO	NO	NO	YES	NO	NO	NO	NO	NO	NO	NO	NO	YES	NO	NO
Ixodes ricinus	F	Mănăștur Cemetery	NO	NO	NO	NO	NO	NO	NO	NO	NO	NO	NO	NO	NO	YES	NO	NO	NO
Ixodes ricinus	M	Mănăștur Cemetery	NO	NO	NO	NO	NO	NO	NO	YES	NO	YES	NO	NO	NO	YES	NO	NO	NO
Ixodes ricinus	M	Mănăștur Cemetery	NO	NO	NO	NO	NO	NO	NO	NO	NO	NO	NO	NO	NO	YES	NO	NO	NO
Ixodes ricinus	M	Mănăștur Cemetery	NO	NO	NO	NO	NO	NO	NO	NO	NO	NO	NO	NO	NO	YES	NO	NO	NO
Haemaphysalis punctata	M	Mănăștur Cemetery	NO	NO	NO	NO	NO	NO	NO	NO	NO	NO	NO	NO	NO	YES	NO	NO	NO
Haemaphysalis punctata	F	Mănăștur Cemetery	NO	NO	NO	NO	NO	NO	NO	NO	NO	NO	NO	NO	NO	YES	NO	NO	NO
Haemaphysalis punctata	F	Mănăștur Cemetery	NO	NO	NO	NO	NO	NO	NO	NO	YES	NO	NO	NO	NO	YES	NO	NO	NO
Haemaphysalis punctata	F	Mănăștur Cemetery	NO	NO	NO	NO	NO	NO	NO	NO	YES	NO	NO	NO	NO	NO	YES	NO	NO
Haemaphysalis punctata	F	Mănăștur Cemetery	NO	NO	NO	NO	NO	NO	NO	NO	NO	NO	NO	NO	NO	NO	YES	NO	NO
Haemaphysalis punctata	F	Mănăștur Cemetery	NO	NO	NO	NO	NO	NO	NO	NO	NO	NO	NO	NO	NO	NO	YES	NO	NO
Haemaphysalis punctata	M	Mănăștur Cemetery	NO	NO	NO	NO	NO	NO	NO	NO	NO	NO	NO	NO	NO	YES	NO	NO	NO
Haemaphysalis punctata	M	Mănăștur Cemetery	NO	NO	NO	NO	NO	NO	NO	NO	NO	NO	NO	NO	NO	NO	NO	NO	NO
Haemaphysalis punctata	M	Mănăștur Cemetery	NO	NO	NO	NO	NO	NO	NO	NO	NO	NO	NO	NO	NO	NO	NO	NO	NO
Haemaphysalis punctata	N	Mănăștur Cemetery	NO	NO	NO	NO	NO	NO	NO	NO	NO	NO	NO	NO	NO	NO	NO	NO	NO
Ixodes ricinus	F	Mănăștur Cemetery	NO	NO	NO	NO	NO	NO	NO	NO	NO	NO	NO	NO	NO	NO	YES	NO	NO
Ixodes ricinus	M	Mănăștur Cemetery	NO	NO	NO	NO	NO	YES	NO	NO	NO	NO	NO	NO	NO	NO	YES	NO	NO
Haemaphysalis punctata	N	Mănăștur Cemetery	NO	NO	NO	NO	NO	NO	NO	NO	NO	NO	NO	NO	NO	NO	YES	NO	NO
Ixodes ricinus	M	Private garden	NO	NO	YES	NO	NO	NO	NO	NO	NO	YES	NO	NO	NO	NO	NO	NO	NO
Ixodes ricinus	N	Private garden	NO	NO	NO	NO	NO	NO	NO	NO	NO	NO	NO	NO	NO	NO	NO	NO	NO
Ixodes ricinus	N	Private garden	NO	NO	NO	NO	NO	NO	NO	NO	NO	NO	NO	NO	NO	YES	NO	NO	NO
Ixodes ricinus	N	Private garden	NO	NO	NO	NO	NO	NO	NO	NO	NO	NO	NO	NO	NO	NO	NO	NO	NO
Ixodes ricinus	N	Private garden	NO	NO	NO	NO	NO	NO	NO	NO	NO	YES	NO	NO	NO	NO	YES	NO	NO
Ixodes ricinus	N	Private garden	NO	NO	NO	NO	NO	NO	NO	NO	NO	NO	NO	NO	NO	NO	NO	NO	NO
Ixodes ricinus	M	Private garden	NO	NO	NO	NO	NO	NO	NO	NO	NO	YES	NO	NO	NO	NO	NO	NO	NO
