# Supplementary material for: High Diversity, Prevalence, and Co-infection Rates of Tick-Borne Pathogens in Ticks and Wildlife Hosts in an Urban Area in Romania
Source: Front Microbiol. 2021 Mar 9;12:645002. doi: 10.3389/fmicb.2021.645002 (PMC7985354; doi:10.3389/fmicb.2021.645002)
Supplement: Supplementary file 3 [file Table_3.XLSX]

## Sheet: Questing ticks
Questing ticks	Iuliu Hațieganu Park						USAMV Campus						Alexandru Borza Botanical garden						Făget Forest						Hoia Forest						Mănăștur Cemetery						Private Garden						Urban						Periurban
	I. ricinus		H. punctata		Total		I. ricinus		H. punctata		Total		I. ricinus		H. punctata		Total		I. ricinus		H. punctata		Total		I. ricinus		H. punctata		Total		I. ricinus		H. punctata		Total		I. ricinus		H. punctata		Total		I. ricnus		H. punctata		Total		I. ricinus
	%	95% CI	%	95% CI	%	95% CI	%	95% CI	%	95% CI	%	95% CI	%	95% CI	%	95% CI	%	95% CI	%	95% CI	%	95% CI	%	95% CI	%	95% CI	%	95% CI	%	95% CI	%	95% CI	%	95% CI	%	95% CI	%	95% CI	%	95% CI	%	95% CI	%	95% CI	%	95% CI	%	95% CI	%
Bo. burgdorferi s.l.	47.37	24,45-71,14	10	0,25-44,5	34.48	17,94-54,33	47.06	22,98-72,19	0	-	36.36	17,2-59,34	40.91	20,71-63,65	NA		40.91	20,71-63,65	60	14,66-94,73	0	-	12	2,55-31,22	15.38	1,92-45,45	100	2,5-100	21.43	4 ,66-50,80	33.33	9,92-65,11	5.88	0,15-28,69	17.24	5,85-35,77	14.29	0,36-57,87	NA		14.29	0,36-57,87	40.26	29,23-50,26	6.25	0,77-20,81	30.28	21,84-39,81	27.78
Bo. burgdorferi s.s.	0	-	0	-	0	-	0	-	0	-	0	-	9.09	1,12-19,16			9.09	1,12-29,16	0	-	0	-	0	-	0	-	0	-	0	-	0	-	0	-	0	-	0	-			0	-	2.6	0,32-9,07	0	-	1.83	0,22-6,47	0
Bo. garinii	15.79	3,38-39,58	10	0,25-44,5	13.79	3,89-31,66	11.76	1,46-36,44	0	-	9.09	1,12-29,16	4.55	0,12-22,84			4.55	0,12-22,84	0	-	0	-	0	-	0	-	0	-	0	-	0	-	0	-	0	-	14.29	0,36-57,87			14.29	0,36-57,87	9.09	3,73-17,84	3.13	0,08-16,22	7.34	3,22-13,95	0
Bo. bavariensis/Bo. garinii	0	-	0	-	0	-	0	-	0	-	0	-	4.55	0,12-22,84			4.55	0,12-22,84	0	-	0	-	0	-	0	-	0	-	0	-	0	-	0	-	0	-	0	-			0	-	1.3	0,03-7,02	0	-	0.92	0,02-5,01	0
Bo. afzelii	26.32	9,15-51,2	0	-	17.24	5,85-35,77	5.88	0,15-28,69	0	-	4.55	0,12-22,84	13.64	2,91-34,91			13.64	2,91-34,91	20	0,51-71,64	0	-	4	0,1-20,35	15.38	1,92-45,45	100	2,5-100	21.43	4 ,66-50,80	0	-	0	-	0	-	0	-			0	-	11.69	5,49-21,03	0	-	8.26	3,85-15,1	16.67
Bo. valaisiana	5.26	0,13-26,03	0	-	3.45	0,09-17,76	0	-	0	-	0	-	4.55	0,12-22,84			4.55	0,12-22,84	0	-	0	-	0	-	0	-	0	-	0	-	0	-	0	-	0	-	0	-			0	-	2.6	0,32-9,07	0	-	1.83	0,22-6,47	0
Bo. lusitaniae	0	-	0	-	0	-	17.65	3,8-43,43	0	-	13.64	2,91-34,91	0	-			0	-	40	5,27-85,34	0	-	8	0,98-26,03	0	-	0	-	0	-	33.33	9,92-65,11	5.88	0,15-28,69	17.24	5,85-35,77	0	-			0	-	9.09	3,73-17,84	3.13	0,08-16,22	7.34	3,22-13,95	11.11
Bo. spielmanii	0	-	0	-	0	-	11.76	1,46-36,44	0	-	9.09	1,12-29,16	4.55	0,12-22,84			4.55	0,12-22,84	0	-	0	-	0	-	0	-	0	-	0	-	0	-	0	-	0	-	0	-			0	-	3.9	0,81-10,97	0	-	2.75	0,57-7,83	0
Bo. miyamotoi	0	-	0	-	0	-	0	-	0	-	0	-	0	-			0	-	0	-	0	-	0	-	0	-	0	-	0	-	8.33	0,21-38,48	0	-	3.45	0,09-17,76	0	-			0	-	1.3	0,03-7,02	0	-	0.92	0,02-5,01	0
Borrelia spp.	0	-	0	-	0	-	0	-	0	-	0	-	0	-			0	-	0	-	0	-	0	-	0	-	0	-	0	-	0	-	17.65	3,8-43,43	10.34	2,19-27,35	0	-			0	-	0	-	9.38	1,98-25,02	2.75	0,57-7,83	0
A. phagocitophylum	15.79	3,38-39,58	0	-	10.34	2,19-27,35	17.65	3,8-43,43	0	-	13.64	2,91-34,91	31.82	13,86-54,87			31.82	13,86-54,87	40	5,27-85,34	35	15,39-59,22	36	17,97-57,48	15.38	1,92-45,45	0	-	14.29	1,78-42,81	25	5,49-57,19	17.65	3,8-43,43	20.69	7,99-39,72	42.86	9,9-81,59			42.86	9,9-81,59	24.68	15,56-35,82	9.38	1,98-25,02	20.18	13,1-28,95	22.22
Anaplasma spp.	0	-	0	-	0	-	0	-	0	-	0	-	0	-			0	-	0	-	5	0,13-24,87	4	0,1-20,35	0	-	0	-	0	-	0	-	0	-	0	-	0	-			0	-	0	-	0	-	0	-	0
Ehrlichiaspp.	0	-	0	-	0	-	0	-	0	-	0	-	0	-			0	-	0	-	15	3,21-37,89	12	2,55-31,22	0	-	0	-	0	-	0	-	0	-	0	-	0	-			0	-	0	-	0	-	0	-	0
R. conorii	0	-	0	-	0	-	0	-	0	-	0	-	0	-			0	-	0	-	0	-	0	-	0	-	0	-	0	-	0	-	5.88	0,15-28,69	3.45	0,09-17,76	0	-			0	-	0	-	3.13	0,08-16,22	0.92	0,02-5,01	0
R. helvetica	26.32	9,15-51,2	10	0,25-44,5	20.69	7,99-39,72	17.65	3,8-43,43	0	-	13.64	2,91-34,91	36.36	17,2-59,34			36.36	17,2-59,34	0	-	5	0,13-24,87	4	0,1-20,35	0	-	0	-	0	-	33.33	9,92-65,11	29.41	10,31-55,96	31.03	15,28-50,83	14.29	0,36-57,87			14.29	0,36-57,87	27.27	17,74-38,72	18.75	7,21-36,44	24.77	17-33,96	0
R. monacensis	5.26	0,13-26,03	10	0,25-44,5	6.9	0,85-22,77	0	-	0	-	0	-	9.09	1,12-19,16			9.09	1,12-29,16	20	0,51-71,64	15	3,21-37,89	16	4,54-36,08	15.38	1,92-45,45	0	-	14.29	1,78-42,81	41.67	15,17-72,33	23.53	6,81-49,9	31.03	15,28-50,83	14.29	0,36-57,87			14.29	0,36-57,87	11.69	5,49-21,03	15.63	5,28-32,79	12.84	7,2-20,61	16.67
Theileria spp.	0	-	0	-	0	-	0	-	0	-	0	-	0	-			0	-	20	0,51-71,64	0	-	4	0,1-20,35	7.69	0,19-36,03	0	-	7.14	0,18-33,87	0	-	0	-	0	-	0	-			0	-	0	-	0	-	0	-	11.11
Comparisons	between locations (d.f.=6)						between urban and periurban (d.f.=1)						between tick species (d.f.=1)
	I. ricinus		H. punctata		Overall		I. ricinus		H. punctata		Overall		Iuliu Hațieganu Park		USAMV Campus		Alexandry Borza Botanical garden		Făget forest		Hoia Forest		Mănăștur Cemetery		Private garden		Urban		Periurban		Overall
	Χ2	p	Χ2	p	Χ2	p	Χ2	p	Χ2	p	Χ2	p	Χ2	p	Χ2	p	Χ2	p	Χ2	p	Χ2	p	Χ2	p	Χ2	p	Χ2	p	Χ2	p	Χ2	p
Bo. burgdorferi s.l.	7.01	0.319	NA		9.11	0.169	0.5	0.475	0	1	2.55	0.109	2.56	0.109	1.94	0.163	NA		8.54	0.003	0.52	0.469	2.04	0.153	NA		10.82	<0.001	2.37	0.123	16.59	<0.001
Bo. burgdorferi s.s.	6.77	0.341			11.61	0.071	0	1	NA		0.001	0.965	NA		NA				NA		NA		NA				0.01	0.891	NA		0.1	0.748
Bo. garinii	5.58	0.47			9.57	0.143	0.68	0.407	0	1	1.76	0.184	0	1	0	1			NA		NA		NA				0.46	0.493	NA		1.07	0.3
Bo. bavariensi/Bo. garinii	3.35	0.763			5.76	0.449	0	1	NA		0	1	NA		NA				NA		NA		NA				0	1	NA		0	1
Bo. afzelii	7.02	0.318			10.7	0.098	0.03	0.858	0.04	0.83	0.002	0.96	1.6	0.205	0	1			0.585	0.443	0.521	0.469	NA				2.67	0.101	0.47	0.488	3.65	0.055
Bo. valaisiana	2.71	0.843			3.96	0.68	0	1	NA		0.001	0.965	0	1	NA				NA		NA		NA				0.01	0.891	NA		0.1	0.748
Bo. lusitaniae	21.1	0.001			11.99	0.062	0	1	0	1	0.01	0.919	NA		0.07	0.787			4.11	0.042	NA		2.04	0.153			0.46	0.493	0.7	0.4	2.02	0.155
Bo. spielmanii	6.08	0.414			8.38	0.211	0.01	0.918	NA		0.14	0.7	NA		0	1			NA		NA		NA				0.23	0.624	NA		0.488	0.484
Bo. miyamotoi	6.99	0.321			4.13	0.658	0	1	NA		0	1	NA		NA				NA		NA		0.03	0.858			0	1	NA		0	1
Borrelia spp.	NA				12.56	0.05	NA		0.7	0.402	0.14	0.7	NA		NA				NA		NA		0.842	0.358			4.33	0.037	NA		3	0.082
A. phagocitophylum	4.38	0.624			9.47	0.148	0	1	3.31	0.06	0.65	0.418	0.47	0.492	0.07	0.787			0	1	0	1	0.0003	0.987			2.4	0.121	0.16	0.68	0.29	0.587
Anaplasma spp.	NA				4.95	0.549	NA		0.04	0.83	0.29	0.59	NA		NA				0	1	NA		NA				NA		0	1	0.08	0.766
Ehrlichiaspp.	NA				15.06	0.019	NA		2.53	0.111	5.12	0.023	NA		NA				0.02	0.877	NA		NA				NA		1.13	0.286	3	0.082
R. conorii	NA				4.13	0.658	NA		0	1	0	1	NA		NA				NA		NA		0	1			0.2	0.648	NA		0.08	0.766
R. helvetica	9.22	0.161			14.59	0.023	4.81	0.028	1.11	0.29	7.84	0.001	0.3	0.583	0.07	0.787			0	1	NA		0	1			0.48	0.487	0	1	1.22	0.268
R. monacensis	13.16	0.04			12.65	0.048	0.03	0.858	0	1	0.01	0.9	0	1	NA				0	1	0	1	0.39	0.527			0.06	0.806	0	1	0.02	0.865
Theileria spp.	11.39	0.076			6.33	0.387	4.17	0.04	NA		2.47	0.115	NA		NA				0.585	0.443	0	1	NA				NA		0.7	0.4	0.1	0.748
Questing I. ricinus	Iuliu Hațieganu Park						USAMV Campus						Alexandru Borza Botanical garden						Făget Forest						Hoia forest						Mănăștur Cemetery						Private Garden						Urban						Periurban
	F		M		N		F		M		N		F		M		N		F		M		N		F		M		N		F		M		N		F		M		N		F		M		N		F
	%	95% CI	%	95% CI	%	95% CI	%	95% CI	%	95% CI	%	95% CI	%	95% CI	%	95% CI	%	95% CI	%	95% CI	%	95% CI	%	95% CI	%	95% CI	%	95% CI	%	95% CI	%	95% CI	%	95% CI	%	95% CI	%	95% CI	%	95% CI	%	95% CI	%	95% CI	%	95% CI	%	95% CI	%
Bo. burgdorferi s.l	40	5,27-85,34	0	-	58.33	27,67-84,83	66.67	29,93-92,51	33.33	4,33-77,72	0	-	50	6,76-93,24	36.36	10,93-69,21	42.86	9,9-81,59	100	15,81-100	50	1,26-98,74	0	-	0,51-71,64		20	0,51-71,64	0	-	28.57	3,67-70,96	40	5,27-85,34	NA		NA		50	1,26-98,74	0	-	48	27,8-68,69	34.62	17,21-55,67	38.46	20,23-59,43	42.86
Bo. burgdorferi s.s.	0	-	0	-	0	-	0	-	0	-	0	-	0	-	9.09	0,23-41,28	14.29	0,36-57,87	0	-	0	-	0	-	0	-	0	-	0	-	0	-	0	-					0	-	0	-	0	-	3.85	0,1-19,64	3.85	0,1-19,64	0
Bo. garinii	0	-	0	-	25	5,49-57,19	22.22	2,81-60,01	0	-	0	-	0	-	9.09	0,23-41,28	0	-	0	-	0	-	0	-	0	-	0	-	0	-	0	-	0	-					50	1,26-98,74	0	-	8	0,98-26,03	7.69	0.95-25.13	11.54	2,45-30,15	0
Bo. bavariensis/Bo. garinii	0	-	0	-	0	-	0	-	0	-	0	-	0	-	9.09	0,23-41,28	0	-	0	-	0	-	0	-	0	-	0	-	0	-	0	-	0	-					0	-	0	-	0	-	3.85	0,1-19,64	0	-	0
Bo. afzelii	40	5,27-85,34	0	-	25	5,49-57,19	11.11	0,28-48,25	0	-	0	-	25	0,63-80,59	0	-	28.57	3,67-70,96	50	1,26-98,74	0	-	0	-	20	0,51-71,64	20	0,51-71,64	0	-	0	-	0	-					0	-	0	-	16	4,54-36,08	0	-	19.23	6,55-39,35	28.57
Bo. valaisiana	0	-	0	-	8.33	0,21-38,48	11.11	0,28-48,25	0	-	0	-	25	0,63-80,59	0	-	0	-	0	-	0	-	0	-	0	-	0	-	0	-	0	-	0	-					0	-	0	-	4	0,1-20,35	0	-	3.85	0,1-19,64	0
Bo. lusitaniae	0	-	0	-	0	-	22.22	2,81-60,01	16.67	0,42-64,12	0	-	0	-	0	-	0	-	50	1,26-98,74	50	1,26-98,74	0	-	0	-	0	-	0	-	28.57	3,67-70,96	40	5,27-85,34					0	-	0	-	16	4,54-36,08	11.54	2,45-30,15	0	-	14.29
Bo. spielmanii	0	-	0	-	0	-	11.11	0,28-48,25	16.67	0,42-64,12	0	-	0	-	9.09	0,23-41,28	0	-	0	-	0	-	0	-	0	-	0	-	0	-	0	-	0	-					0	-	0	-	4	0,1-20,35	7.69	0.95-25.13	0	-	0
Bo. miyamotoi	0	-	0	-	0	-	0	-	0	-	0	-	0	-	0	-	0	-	0	-	0	-	0	-	0	-	0	-	0	-	0	-	20	0,51-71,64					0	-	0	-	0	-	3.85	0,1-19,64	0	-	0
A. phagocitophylum	40	5,27-85,34	50	1,26-98,74	0	-	22.22	2,81-60,01	16.67	0,42-64,12	0	-	25	0,63-80,59	36.36	10,93-69,21	28.57	3,67-70,96	0	-	50	1,26-98,74	0	-	0	-	20	0,51-71,64	33.33	0,84-90,57	28.57	3,67-70,96	20	0,51-71,64					100	15,81-100	20	0,51-71,64	28	12,07-49,39	34.62	17,21-55,67	11.54	2,45-30,15	0
R. helvetica	0	-	0	-	41.67	15,17-72,33	33.33	7,49-70,07	0	-	0	-	50	6,76-93,24	27.27	6,02-60,97	42.86	9,9-81,59	0	-	0	-	0	-	0	-	0	-	0	-	14.29	0,36-57,87	60	14,66-94,73					0	-	20	0,51-71,64	24	9,36-45,13	23.08	8,97-43,65	34.62	17,21-55,67	0
R. monacensis	0	-	0	-	8.33	0,21-38,48	0	-	0	-	0	-	25	0,63-80,59	9.09	0,23-41,28	0	-	0	-	50	1,26-98,74	0	-	40	5,27-85,34	0	-	0	-	42.86	9,9-81,59	40	5,27-85,34					0	-	20	0,51-71,64	16	4,54-36,08	11.54	2,45-30,15	7.69	0,95-25,13	28.57
Theileria spp.	0	-	0	-	0	-	0	-	0	-	0	-	0	-	0	-	0	-	0	-	0	-	0	-	0	-	0	-	33.33	0,84-90,57	0	-	0	-					0	-	0	-	0	-	0	-	0	-	0
Comparisons	between locations (d.f.=6)								between urban and periurban (d.f.=1)								between developmental stages (d.f.=2)
	M		F		N		Overall		M		F		N		Overall		Iuliu Hațieganu Park		USAMV Campus		Alexandru Borza Botanical garden		Făget fores		Hoia Forest		Mănăștur Cemetery		Private garden		Urban		Periurban		Overall
	Χ2	p	Χ2	p	Χ2	p	Χ2	p	Χ2	p	Χ2	p	Χ2	p	Χ2	p	Χ2	p	Χ2	p	Χ2	p	Χ2	p	Χ2	p	Χ2	p	Χ2	p	Χ2	p	Χ2	p	Χ2	p
Bo. burgdorferi s.l.	2.04	0.915	NA		NA		7.01	0.319	0	1	0	1	0.9	0.342	0.5	0.475	2.48	0.288	3.62	0.163	0.24	0.88	2.91	0.232	0.7	0.701	NA		NA		1	0.605	2.33	0.311	1.65	0.437
Bo. burgdorferi s.s.	2.06	0.913					6.77	0.341	0	1	NA		0	1	0	1	NA		NA		0.62	0.73	NA		NA						0.98	0.61	NA		1.04	0.593
Bo. garinii	5.58	0.47					5.58	0.47	0	1	0	1	0	1	0.68	0.407	2.07	0.353	2.01	0.365	1.04	0.592	NA		NA						0.28	0.866	NA		0.44	0.8
Bo. bavariensi/Bo. garinii	2.06	0.913					3.35	0.763	0	1	NA		NA		0	1	NA		NA		1.04	0.592	NA		NA						1.98	0.37	NA		1.89	0.387
Bo. afzelii	5.77	0.448					7.02	0.318	0.51	0.474	0.04	0.837	0.05	0.81	0.03	0.858	1.2	0.546	0.94	0.623	3.5	0.173	1.87	0.39	0.7	0.701					5.32	0.069	1.54	0.462	4.28	0.117
Bo. valaisiana	NA						2.71	0.843	NA		0	1	0	1	0	1	0.61	0.735	NA		4.71	0.094	NA		NA						1.04	0.592	NA		1.09	0.579
Bo. lusitaniae	9.21	0.161					21.1	0.001	0	1	0	1	NA		0	1	NA		0.56	0.755	NA		0.83	0.659	NA						4.23	0.12	0.64	0.725	4.82	0.089
Bo. spielmanii	2.39	0.88					6.08	0.414	0	1	0	1	NA		0.01	0.918	NA		0.4	0.814	1.04	0.592	NA		NA						2.05	0.357	NA		1.88	0.389
Bo. miyamotoi	5.77	0.448					6.99	0.321	0	1	NA		NA		0	1	0	1	0	1	0	1	0	1	0	1					1.98	0.37	NA		1.89	0.387
A. phagocitophylum	6.09	0.412					4.38	0.624	0	1	1.13	0.286	1.44	0.229	0	1	6.21	0.044	0.56	0.755	0.22	0.893	2.91	0.232	1.73	0.42					3.94	0.138	3.94	0.138	2.52	0.283
R. helvetica	10.26	0.113					9.22	0.161	0.72	0.393	0.79	0.373	0.67	0.411	4.81	0.028	3.95	0.138	3.23	0.198	0.84	0.656	NA		NA						1.07	0.584	NA		1.59	0.451
R. monacensis	8.5	0.203					13.16	0.04	0	1	0.04	0.837	0	1	0.03	0.858	0.61	0.735	NA		1.92	0.381	1.87	0.391	3.78	0.15					0.85	0.652	1.54	0.462	2.06	0.356
Theileria spp.	NA						11.39	0.076	NA		NA		7.05	0.007	4.17	0.04	NA		NA		NA		5	0.082	3.61	0.164					NA		7.85	0.019	4.42	0.109
Questing H. punctata	Iuliu Hațieganu Park						USAMV Campus						Făget forest						Hoia forest						Mănăștur Cemetery						Urban						Periurban						TOTAL
	F		M		N		F		M		N		F		M		N		F		M		N		F		M		N		F		M		N		F		M		N		F		M		N
	%	95% CI	%	95% CI	%	95% CI	%	95% CI	%	95% CI	%	95% CI	%	95% CI	%	95% CI	%	95% CI	%	95% CI	%	95% CI	%	95% CI	%	95% CI	%	95% CI	%	95% CI	%	95% CI	%	95% CI	%	95% CI	%	95% CI	%	95% CI	%	95% CI	%	95% CI	%	95% CI	%	95% CI
Bo. burgdorferi s.l.	0	-	0	-	16.67	0,42-64,12	0	-	0	-	0	-	0	-	0	-	0	-	NA		NA		0	-	14.29	0,36-57,87	0	-	0	-	10	0,25-44,5	0	-	10	0,25-44,5	0	-	0	-	5.56	0,14-27,29	9.09	0,23-41,28	0	-	7.14	0,88-23,5
Bo. garinii	0	-	0	-	16.67	0,42-64,12	0	-	0	-	0	-	0	-	0	-	0	-					0	-	0	-	0	-	0	-	0	-	0	-	10	0,25-44,5	0	-	0	-	0	-	0	-	0	-	3.57	0,09-18,35
Bo. afzelii	0	-	0	-	0	-	0	-	0	-	0	-	0	-	0	-	0	-					0	-	0	-	0	-	0	-	0	-	0	-	0	-	0	-	0	-	5.56	0,14-27,29	0	-	0	-	3.57	0,09-18,35
Bo. lusitaniae	0	-	0	-	0	-	0	-	0	-	0	-	0	-	0	-	0	-					0	-	14.29	0,36-57,87	0	-	0	-	10	0,25-44,5	0	-	0	-	0	-	0	-	0	-	9.09	0,23-41,28	0	-	0	-
Borrelia spp.	0	-	0	-	0	-	0	-	0	-	0	-	0	-	0	-	0	-					0	-	42.86	9,9-81,59	0	-	0	-	30	6,67-65,25	0	-	0	-	0	-	0	-	0	-	27.27	6,02-60,97	0	-	0	-
A. phagocitophylum	0	-	0	-	0	-	0	-	0	-	0	-	0	-	50	1,26-98,74	29.41	10,31-55,96					0	-	0	-	37.5	8,52-75,51	0	-	0	-	25	5,49-57,19	0	-	0	-	50	1,26-98,74	27.78	9,69-53,48	9.09	0,23-41,28	28.57	8,39-58,1	17.86	6,06-36,89
Anaplasma spp.	0	-	0	-	0	-	0	-	0	-	0	-	0	-	0	-	5.88	0,15-28,96					0	-	0	-	0	-	0	-	0	-	0	-	0	-	0	-	0	-	5.56	0,14-27,29	0	-	0	-	3.57	0,09-18,35
Ehrlichiaspp.	0	-	0	-	0	-	0	-	0	-	0	-	0	-	0	-	17.65	3,8-43,43					0	-	0	-	0	-	0	-	0	-	0	-	0	-	0	-	0	-	16.67	3,58-41,42	0	-	0	-	10.71	2,27-28,23
R. conorii	0	-	0	-	0	-	0	-	0	-	0	-	0	-	0	-	0	-					0	-	14.29	0,36-57,87	0	-	0	-	10	0,25-44,5	0	-	0	-	0	-	0	-	0	-	9.09	0,23-41,28	0	-	0	-
R. helvetica	0	-	50	1,26-98,74	0	-	0	-	0	-	0	-	0	-	0	-	5.88	0,15-28,96					0	-	42.86	9,9-81,59	25	3,19-65,09	0	-	30	6,67-65,25	25	5,49-57,19	0	-	0	-	0	-	5.56	0,14-27,29	27.27	6,02-60,97	21.43	4,66-50,8	3.57	0,09-18,35
R. monacensis	0	-	0	-	16.67	0,42-64,12	0	-	0	-	0	-	0	-	0	-	17.65	3,8-43,43					0	-	42.86	9,9-81,59	0	-	0	-	30	6,67-65,25	0	-	20	2,52-55,61	0	-	0	-	16.67	3,58-41,42	27.27	6,02-60,97	0	-	17.86	6,06-36,89
Comparisons	between locations (d.f.=4)								between urban and periurban (d.f.=1)								between developmental stages (d.f.=2)
	M		F		N		Overall		M		F		N		Overall		Iuliu Hațieganu Park		USAMV Campus		Făget forest		Hoia forest		Mănăștur Cemetery		Urban		Periurban		Overall
	Χ2	p	Χ2	p	Χ2	p	Χ2	p	Χ2	p	Χ2	p	Χ2	p	Χ2	p	Χ2	p	Χ2	p	Χ2	p	Χ2	p	Χ2	p	Χ2	p	Χ2	p	Χ2	p
Bo. burgdorferi s.l.	NA		NA		15.43	0.003	18.52	0.001	NA		0	1	0	1	0	1	0.74	0.69	NA		NA		NA		1.51	0.468	1.28	0.527	0.17	0.916	1.19	0.549
Bo. garinii					3.8	0.433	4.38	0.356	NA		NA		0.09	0.761	0	1	0.74	0.69			NA				NA		2.27	0.321	NA		0.91	0.634
Bo. afzelii					28	0	53	0	NA		NA		0	1	0.04	0.83	NA				NA				NA		NA		0.17	0.916	0.91	0.634
Bo. lusitaniae					NA		2.15	0.706	NA		0	1	NA		0	1	NA				NA				1.51	0.468	2.27	0.321	NA		3.89	0.142
Borrelia spp.					NA		6.73	0.15	NA		0	1	NA		0.7	0.402	NA				NA				5.2	0.074	7.28	0.026	NA		12.14	0.002
A. phagocitophylum					3.93	0.414	7.13	0.128	0	1	2.22	0.135	1.75	0.185	3.31	0.068	NA				2.28	0.318			4.09	0.128	5.51	0.063	2.5	0.286	1.56	0.456
Anaplasma spp.					0.67	0.954	1.68	0.794	NA		NA		0	1	0.04	0.83	NA				0.18	0.911			NA		NA		0.17	0.916	0.91	0.634
Ehrlichiaspp.					2.17	0.703	5.24	0.262	NA		NA		0.53	0.466	2.53	0.111	NA				0.62	0.732			NA		NA		0.58	0.547	2.83	0.241
R. conorii					NA		2.15	0.706	NA				NA		0	1	NA				NA				1.51	0.468	2.27	0.321	NA		3.89	0.142
R. helvetica					0.67	0.954	6.07	0.193	0	1	0	1	0	1	1.11	0.29	4.44	0.108			0.18	0.911			1.51	0.468	3.44	0.178	0.17	0.916	4.99	0.082
R. monacensis					2.06	0.723	2.21	0.696	NA		0	1	0	1	0	1					0.62	0.732			0.74	0.69	3.93	0.139	0.58	0.547	3.92	0.14
	M male
	F female
	N nymph
	NA not applicable
[truncated: 11 more columns]

## Sheet: Engorged ticks & tissues
TISSUES	Iuliu Hațieganu Park		USAMV Campus		Alexandru Borza Botanical garden		Făget forest		Hoia forest		Urban		Periurban		Overall			between locations (d.f.=4)			between urban and periurban (d.f.=1)
	%	95% CI	%	95% CI	%	95% CI	%	95% CI	%	95% CI	%	95% CI	%	95% CI	%	95% CI		Χ2	p		Χ2	p						I. r Ixodes ricinus
Bo. burgdorferi s.l.	15.38	1,92-45,45	3.13	0,08-16,22	5.56	0,14-27,29	0	-	0	-	6.53	1,76-15,47	0	-	5.71	1,58-13,99		3.07	0.544		0	1						I. h Ixodes hexagonus
Bo. afzelii	7.69	0,19-36,03	3.13	0,08-16,22	5.56	0,14-27,29	0	-	0	-	4.76	0,99-13,29	0	-	4.29	0,89-12,02		0.85	0.93		0	1						H. p Haemaphysalis punctata
Bo. spielmanii	7.69	0,19-36,03	0	-	0	-	0	-	0	-	1.59	0,04-8,53	0	-	1.43	0,04-7,7		4.44	0.348		0	1						H. c Haemaphysalis concinna
Bo. miyamotoi	7.69	0,19-36,03	0	-	0	-	0	-	0	-	1.59	0,04-8,53	0	-	1.43	0,04-7,7		4.44	0.348		0	1						M male
A. phagocitophylum	23.08	5,04-53,81	9.38	1,98-25,02	38.89	17,3-64,25	0	-	0	-	20.63	11,47-32,7	0	-	18.57	10,28-29,66		8.47	0.075		0.67	0.412						F female
N. mikurensis	7.69	0,19-36,03	3.13	0,08-16,22	0	-	0	-	0	-	3.17	0,39-11	0	-	2.86	0,35-9,94		1.83	0.765		0	1						N nymph
R. helvetica	7.69	0,19-36,03	6.25	0,77-20,81	11.11	1,38-34,71	0	-	0	-	7.94	2,63-17,56	0	-	7.14	2,36-15,89		1.01	0.908		0	1						L larva
R. monacensis	0	-	12.5	3,51-28,99	5.56	0,14-27,29	0	-	20	0,51-71,64	7.94	2,63-17,56	14.29	0,36-57,87	8.57	3,21-17,73		3.07	0.544		0	1						NA not applicable
Theileria spp.	0	-	0	-	0	-	0	-	20	0,51-71,64	0	-	14.29	0,36-57,87	1.43	0,04-7,7		13.18	0.01		1.8	0.179
TICKS	Iuliu Hațieganu Park								USAMV Campus										Alexandru Borza Botanical garden								Hoia forest								Urban										Periurban
	I. r		I. h		H. p		Overall		I. r		I. h		H. p		H. c		Overall		I. r		I. h		H. p		Overall		I. r		I. h		H. p		Overall		I. r		I. h		H. p		H. c		Overall		I. r		I. h		H. p
	%	95% CI	%	95% CI	%	95% CI	%	95% CI	%	95% CI	%	95% CI	%	95% CI	%	95% CI	%	95% CI	%	95% CI	%	95% CI	%	95% CI	%	95% CI	%	95% CI	%	95% CI	%	95% CI	%	95% CI	%	95% CI	%	95% CI	%	95% CI	%	95% CI	%	95% CI	%	95% CI	%	95% CI	%
Bo. burgdorferi s.l.	41.3	27-56,77	61.54	31,58-86,14	9.09	0,23-41,28	40	28,87-52,41	26.32	15,54-39,66	62.5	24,49-91,48	0	-	0	-	27.03	17,35-38,61	42.59	29,23-56,79	53.33	26,59-78,73	0	-	43.66	31,91-55,95	0	-	NA		NA		0	-	36.31	28,79-44,35	58.33	40,76-74,49	6.25	0,16-30,23	0	-	36.74	30,29-43,57	0	-	NA		NA
Bo. garinii	8.7	2,42-20,79	0	-	0	-	5.71	1,58-13,99	5.26	1,1-14,62	12.5	0,32-52,65	0	-	0	-	5.41	1,49-13,27	1.85	0,05-9,89	0	-	0	-	1.41	0,04-7,6	0	-					0	-	5.1	2,23-9,79	2.78	0,07-14,53	0	-	0	-	4.19	1,93-7,8	0	-
Bo. bavariensis/Bo. garinii	4.35	0,53-14,84	0	-	0	-	2.86	0,35-9,94	1.75	0,04-9,39	12.5	0,32-52,65	0	-	0	-	2.7	0,33-9,42	0	-	0	-	0	-	1.41	0,04-7,6	0	-					0	-	1.91	0,4-5,48	5.56	0,68-18,66	0	-	0	-	2.33	0,76-5,34	0	-
Bo. afzelii	28.26	15,99-43,46	61.54	31,58-86,14	9.09	0,23-41,28	31.43	20,85-43,63	14.04	6,26-25,79	25	3,19-65,09	0	-	0	-	13.51	6,68-23,45	31.48	19,52-45,55	40	16,34-67,71	0	-	32.39	21,76-44,55	0	-					0	-	24.2	17,73-31,67	44.44	27,94-61,9	6.25	0,16-30,23	0	-	25.58	19,89-31,96	0	-
Bo. valaisiana	0	-	0	-	0	-	0	-	3.51	0,43-12,11	0	-	0	-	0	-	2.7	0,33-9,42	5.56	1,16-15,39	0	-	0	-	4.23	0,88-11,86	0	-					0	-	3.18	1,04-7,28	0	-	0	-	0	-	2.33	0,76-5,34	0	-
Bo. spielmanii	0	-	0	-	0	-	0	-	1.75	0,04-9,39	12.5	0,32-52,65	0	-	0	-	2.7	0,33-9,42	3.7	0,45-12,75	6.67	0,17-31,59	0	-	4.23	0,88-11,86	0	-					0	-	1.91	0,4-5,48	5.56	0,68-18,66	0	-	0	-	2.33	0,76-5,34	0	-
Bo. miyamotoi	4.35	0,53-14,84	0	-	0	-	2.86	0,35-9,94	3.51	0,43-12,11	0	-	0	-	0	-	2.7	0,33-9,42	0	-	0	-	0	-	0	-	0	-					0	-	2.55	0,7-6,39	0	-	0	-	0	-	1.86	0,51-4,69	0	-
Borrelia spp.	0	-	0	-	0	-	0	-	0	-	0	-	0	-	0	-	0	-	0	-	6.67	0,17-31,59	0	-	1.41	0,04-7,6	0	-					0	-	0	-	2.78	0,07-14,53	0	-	0	-	0.47	0,01-2,56	0	-
A. phagocitophylum	63.04	47,55-76,79	84.62	54,55-98,08	36.36	10,93-69,21	62.86	50,48-74,11	56.14	42,36-69,26	0	-	0	-	0	-	54.05	42,07-65,71	70.37	56,39-82,02	93.33	68,05-99,83	0	-	73.24	61,41-83,06	0	-					0	-	63.06	55-70,61	91.67	77,53-98,25	25	7,27-52,38	0	-	63.26	56,43-69,71	0	-
N. mikurensis	0	-	0	-	0	-	0	-	0	-	12.5	0,32-52,65	0	-	0	-	1.35	0,03-7,3	1.85	0,05-9,89	0	-	0	-	1.41	0,04-7,6	0	-					0	-	0.64	0,02-3,5	2.78	0,07-14,53	0	-	0	-	0.93	0,11-3,32	0	-
R. helvetica	17.39	7,82-31,42	30.77	9,09-61,43	0	-	17.14	9,18-28,03	28.07	16,97-41,54	25	3,19-65,09	0	-	0	-	24.32	15,1-35,69	48.15	34,34-62,16	86.67	59,54-98,34	0	-	54.93	42,66-66,77	0	-					0	-	31.85	24,65-39,75	52.78	35,49-69,59	0	-	0	-	32.09	25,91-38,78	0	-
R. monacensis	6.52	1,37-17,9	7.69	0,19-36,03	18.18	2,28-51,78	8.57	3,21-17,73	3.51	0,43-12,11	25	3,19-65,09	0	-	16.67	0,42-64,12	6.76	2,23-15,07	9.26	3,08-20,3	0	-	0	-	7.04	2,33-15,67	0	-					0	-	6.37	3,1-11,4	8.33	1,75-22,47	12.5	1,55-38,35	16.67	0,42-64,12	7.44	4,31-11,8	0	-
R. aeschlimannii	0	-	0	-	0	-	0	-	0	-	0	-	0	-	0	-	1.35	0,03-7,3	0	-	0	-	0	-	0	-	0	-					0	-	0	-	0	-	0	-	0	-	0.47	0,01-2,56	0	-
R. felis	0	-	0	-	0	-	0	-	1.75	0,04-9,39	0	-	0	-	16.67	0,42-64,12	1.35	0,03-7,3	0	-	0	-	0	-	0	-	0	-					0	-	0.64	0,02-3,5	0	-	0	-	16.67	0,42-64,12	0.47	0,01-2,56	0	-
Theileria spp.	0	-	0	-	0	-	0	-	3.51	0,43-12,11	0	-	0	-	0	-	2.7	0,33-9,42	5.56	1,16-15,39	0	-	0	-	4.23	0,88-11,86	0	-					0	-	3.18	1,04-7,28	0	-	0	-	0	-	2.33	0,76-5,34	0	-
Hepatozoon spp.	0	-	0	-	0	-	0	-	3.51	0,43-12,11	0	-	0	-	0	-	2.7	0,33-9,42	0	-	0	-	0	-	0	-	0	-					0	-	1.27	0,15-4,53	0	-	0	-	0	-	0.93	0,11-3,32	0	-
Comparisons	between locations (d.f.=3)										between locations (d.f.=2) -excluding Hoia forest-										between species (d.f.=2) - excluding H. concinna -												between Ixodes ricinus and I. hexagonus (d.f.=1)
	I. r		I. h		H. p		H. c		Overall		I. r		I. h		H. p		H. c		Overall		Iuliu Hațieganu Park		USAMV Campus		Alexandru Borza Botanical gardenBotanical garden		Urban		Periurban		Overall		Iuliu Hațieganu Park		USAMV Campus		Alexandru Borza Botanical garden		Urban		Periurban		Overall
	Χ2	p	Χ2	p	Χ2	p	Χ2	p	Χ2	p	Χ2	p	Χ2	p	Χ2	p	Χ2	p	Χ2	p	Χ2	p	Χ2	p	Χ2	p	Χ2	p	Χ2	p	Χ2	p	Χ2	p	Χ2	p	Χ2	p	Χ2	p	Χ2	p	Χ2	p
Bo. burgdorferi s.l.	7.85	0.049	NA		NA		NA		8.84	0.031	3.87	0.143	0.26	0.875	0.48	0.784	NA		4.78	0.09	6.92	0.031	5.73	0.056	2.14	0.142	13.37	0.001	NA		13.92	0.0009	0.95	0.328	2.78	0.095	0.19	0.655	5.02	0.025	NA		5.94	0.014
Bo. garinii	2.88	0.409							2.41	0.49	2.41	0.299	3.6	0.165	NA				2.04	0.359	2.21	0.33	0.85	0.65	0.31	0.852	1.61	0.559			1.07	0.583	0.22	0.633	0.0001	0.99	0	1	0.02	0.875			0.01	0.915
Bo. bavariensis/Bo. garinii	2.76	0.429							0.57	0.902	2.51	0.284	1.53	0.464	NA				0.39	0.82	1.07	0.584	2.93	0.23	3.78	0.15	2.09	0.351			2.22	0.329	0	1	0.3	0.578	0.47	0.49	0.43	0.509			0.5	0.479
Bo. afzelii	7.54	0.056							11.21	0.01	5.18	0.074	2.88	0.236	0.48	0.784			8.64	0.013	8.22	0.016	1.21	0.545	3.37	0.502	9.78	0.007			10.4	0.005	3.55	0.059	0.07	0.778	0.09	0.756	4.99	0.025			5.74	0.016
Bo. valaisiana	2.85	0.414							3.09	0.376	2.51	0.284	NA		NA				2.84	0.241	NA		0.39	0.819	0.98	0.61	1.69	0.428			1.62	0.444	NA		0	1	0.04	0.827	0.25	0.614			0.22	0.637
Bo. spielmanii	2.04	0.562							3.09	0.376	1.82	0.4	1.53	0.464	NA				2.84	0.241	NA		2.93	0.23	0.34	0.841	2.09	0.351			2.22	0.329	NA		0.3	0.578	0	1	0.43	0.509			0.5	0.479
Bo. miyamotoi	2.5	0.474							2.21	0.529	2.22	0.328	NA		NA				2.01	0.365	1.07	0.584	0.39	0.819	NA		1.35	0.509			1.29	0.524	0	1	0	1	NA		0.1	0.749			0.08	0.772
Borrelia spp.	NA								2.13	0.544	NA		2.03	0.361	NA				2.03	0.361	NA		NA		3.78	0.15	4.82	0.089			5.02	0.081	NA		NA		0.47	0.49	0.65	0.419			0.69	0.403
A. phagocitophylum	13.48	0.003							17.05	0.0007	2.41	0.299	1.62	0.443	2.42	0.297			5.74	0.056	5.94	0.051	10.05	0.006	8.79	0.012	22.78	0			23	0	1.28	0.256	3.99	0.045	2.21	0.136	9.8	0.001			11.53	0.0006
N. mikurensis	2.04	0.562							1.07	0.783	1.91	0.383	3.6	0.165	NA				0.97	0.613	NA		7.61	0.022	0.31	0.852	1.58	0.453			1.67	0.433	NA		1.33	0.247	0	1	0.05	0.816			0.06	0.759
R. helvetica	14.89	0.001							29.93	0	11.41	0.003	11.91	0.002	NA				26.21	0	NA		0.19	0.906	NA		14.34	0.0008			14.85	0.0006	0.44	0.504	0	1	5.6	0.017	4.71	0.029			5.54	0.018
R. monacensis	2.07	0.556							0.76	0.858	1.54	0.463	4.27	0.117	1.03	0.594			0.19	0.906	1.55	0.459	6.04	0.048	1.69	0.428	0.9	0.635			1.05	0.59	0	1	2.5	0.113	0.43	0.508	0.003	0.955			0.01	0.904
R. aeschlimannii	NA								2	0.57	NA		NA		NA				1.91	0.384	0	1	0	1	0	1	0	1			0	1	NA		0	1	NA		0	1			0	1
R. felis	1.88	0.595							2	0.57	1.76	0.413	NA		NA				1.91	0.384	NA		0.19	0.906	NA		0.33	0.846			0.31	0.852	NA		0	1	NA		0	1			0	1
Theileria spp.	2.85	0.414							3.09	0.376	2.51	0.284	NA		NA				2.84	0.241	NA		0.39	0.819	0.98	0.61	1.69	0.428			1.62	0.444	NA		0	1	0.04	0.827	0.25	0.614			0.22	0.637
Hepatozoon spp.	3.8	0.283							4.03	0.257	3.55	0.169	NA		NA				3.84	0.146	NA		0.39	0.819	NA		1.69	0.428			0.64	0.726	NA		0	1	NA		0	1			0	1
Ixodes ricinus	Iuliu Hațieganu Park								USAMV Campus								Alexandru Borza Botanical garden								Hoia forest								Urban								Periurban								Overall
	L		N		F		M		L		N		F		M		L		N		F		M		L		N		F		M		L		N		F		M		L		N		F		M		L
	%	95% CI	%	95% CI	%	95% CI	%	95% CI	%	95% CI	%	95% CI	%	95% CI	%	95% CI	%	95% CI	%	95% CI	%	95% CI	%	95% CI	%	95% CI	%	95% CI	%	95% CI	%	95% CI	%	95% CI	%	95% CI	%	95% CI	%	95% CI	%	95% CI	%	95% CI	%	95% CI	%	95% CI	%
Bo. burgdorferi s.l.	25	9,77-46,71	63.16	38,36-83,71	NA		33.33	0,84-90,57	22.22	6,41-47,64	28	12,07-49,39	33.33	7,49-70,07	20	0,51-71,64	32	14,95-53,5	37.5	15,2-64,57	83.33	35,88-99,58	57.14	18,41-90,1	0	-	0	-	NA		NA		26.87	16,76-39,1	41.67	29,07-55,12	53.33	26,59-78,73	40	16,34-67,71	0	-	0	-	NA		NA		24.66
Bo. garinii	4.17	0,11-21,12	15.79	3,38-39,58			0	-	0	-	8	0,98-26,03	11.11	0,28-48,25	0	-	0	-	0	-	0	-	14.29	0,36-57,87	0	-	0	-					1.49	0,04-8,04	8.33	2,76-18,39	6.67	0,17-31,95	6.67	0,17-31,95	0	-	0	-					1.37
Bo. bavariensi/Bo. garinii	4.17	0,11-21,12	0	-			33.33	0,84-90,57	0	-	4	0,1-20,35	0	-	0	-	0	-	0	-	0	-	0	-	0	-	0	-					1.49	0,04-8,04	1.67	0,04-8,94	0	-	6.67	0,17-31,95	0	-	0	-					1.37
Bo. afzelii	16.67	4,74-37,38	47.37	24,45-71,14			0	-	22.22	6,41-47,64	4	0,1-20,35	22.22	2,81-60,01	20	0,51-71,64	32	14,95-53,5	18.75	4,05-45,65	66.67	22,28-95,67	28.57	3,67-70,96	0	-	0	-					23.88	14,31-35,86	21.67	12,07-34,2	40	16,34-67,71	20	4,33-48,09	0	-	0	-					21.92
Bo. valaisiana	0	-	0	-			0	-	0	-	8	0,98-26,03	0	-	0	-	0	-	6.25	0,16-30,23	16.67	0,42-64,12	14.29	0,36-57,87	0	-	0	-					0	-	5	1,04-13,29	6.67	0,17-31,95	6.67	0,17-31,95	0	-	0	-					0
Bo. spielmanii	0	-	0	-			0	-	0	-	4	0,1-20,35	0	-	0	-	0	-	12.5	1,55-38,35	0	-	0	-	0	-	0	-					0	-	5	1,04-13,29	0	-	0	-	0	-	0	-					0
Bo. miyamotoi	0	-	5.26	0,13-26,03			33.33	0,84-90,57	5.56	0,14-27,29	4	0,1-20,35	0	-	0	-	0	-	0	-	0	-	0	-	0	-	0	-					1.49	0,04-8,04	3.33	0,41-11,53	0	-	0	-	0	-	0	-					1.37
A. phagocitophylum	41.67	22,11-63,36	84.21	60,42-96,62			0	-	61.11	37,75-82,7	60	38,67-78,87	44.44	13,7-78,8	40	5,27-85,34	56	34,93-75,6	68.75	41,34-88,98	0	-	0	-	0	-	0	-					52.24	39,67-64,6	70	56,79-81,15	66.67	38,38-88,18	80	51,91-95,67	0	-	0	-					47.95
N. mikurensis	0	-	0	-			0	-	0	-	0	-	0	-	0	-	0	-	6.25	0,16-30,23	0	-	0	-	0	-	0	-					0	-	1.67	0,04-8,94	0	-	0	-	0	-	0	-					0
R. helvetica	20.83	7,13-42,15	10.53	1,3-33,14			33.33	0,84-90,57	33.33	13,34-59,01	24	9,36-45,13	33.33	7,49-70,07	20	0,51-71,64	20	6,83-40,7	62.5	35,43-84,80	83.33	35,88-99,58	85.71	42,13-99,64	0	-	0	-					23.88	14,31-35,86	30	18,85-43,12	53.33	26,59-78,73	53.33	26,59-78,73	0	-	0	-					21.92
R. monacensis	4.17	0,11-21,12	5.26	0,13-26,03			33.33	0,84-90,57	5.56	0,14-27,29	0	-	0	-	20	0,51-71,64	16	4,54-36,08	0	-	0	-	14.29	0,36-57,87	0	-	0	-					8.96	3,36-18,48	1.67	0,04-8,94	0	-	20	4,33-48,09	0	-	0	-					8.22
R. felis	0	-	0	-			0	-	0	-	4	0,1-20,35	0	-	0	-	0	-	0	-	0	-	0	-	0	-	0	-					0	-	1.67	0,04-8,94	0	-	0	-	0	-	0	-					0
Theileria spp.	0	-	0	-			0	-	0	-	8	0,98-26,03	0	-	0	-	0	-	6.25	0,16-30,23	16.67	0,42-64,12	14.29	0,36-57,87	0	-	0	-					0	-	5	1,04-13,29	6.67	0,17-31,95	0	-	0	-	0	-					0
Hepatozoon spp.	0	-	0	-			0	-	5.56	0,14-27,29	4	0,98-26,03	0	-	0	-	0	-	0	-	0	-	0	-	0	-	0	-					1.49	0,04-8,04	1.67	0,04-8,94	0	-	0	-	0	-	0	-					1.37
Comparisons	between locations (d.f.=3)										between locations (d.f.=2) -excluding Hoia forest-										between life stages (d.f.=3)
	L		N		M		F		Overall		L		N		M		F		Urban/Overall		Iuliu Hațieganu Park		USAMV Campus		Alexandru Borza Botanical garden		Urban		Periurban		Overall
	Χ2	p	Χ2	p	Χ2	p	Χ2	p	Χ2	p	Χ2	p	Χ2	p	Χ2	p	Χ2	p	Χ2	p	Χ2	p	Χ2	p	Χ2	p	Χ2	p	Χ2	p	Χ2	p
Bo. burgdorferi s.l.	2.74	0.432	6.37	0.049	NA		NA		7.85	0.049	0.57	0.75	5.64	0.059	1.74	0.417	NA		3.87	0.143	NA		0.52	0.913	5.99	0.111	5.29	0.151	NA		6.79	0.078
Bo. garinii	2.07	0.558	2.97	0.395					2.88	0.409	1.81	0.402	2.84	0.241	1.22	0.542			2.41	0.299			2.27	0.518	6.84	0.077	3.25	0.354			3.59	0.309
Bo. bavariensis/Bo. garinii	2.07	0.558	1.46	0.69					2.76	0.429	1.81	0.402	1.42	0.49	4.28	0.117			2.51	0.284			1.3	0.728	NA		2.18	0.535			2.33	0.506
Bo. afzelii	3.55	0.313	12.49	0.005					7.54	0.056	1.62	0.444	12.07	0.002	1.07	0.585			5.18	0.074			3.73	0.291	4.67	0.197	2.39	0.493			2.65	0.448
Bo. valaisiana	NA		1.6	0.658					2.85	0.414	NA		1.52	0.466	1.22	0.542			2.51	0.284			2.65	0.448	3.91	0.27	4.02	0.258			4.43	0.226
Bo. spielmanii	NA		3.04	0.384					2.04	0.562	NA		2.94	0.229	NA				1.82	0.4			1.3	0.728	4.93	0.176	4.94	0.175			5.16	0.16
Bo. miyamotoi	3.09	0.376	0.85	0.836					2.5	0.474	2.76	0.251	0.8	0.668	4.28	0.117			2.22	0.328			0.74	0.861	NA		1.86	0.605			2.03	0.565
A. phagocitophylum	7.8	0.05	5221	0.156					13.48	0.003	1.78	0.409	3.02	0.219	7.5	0.023			2.41	0.299			1.36	0.714	7.96	0.046	6.54	0.088			9.2	0.026
N. mikurensis	NA		2.85	0.413					2.04	0.562	NA		2.79	0.247	NA				1.91	0.383			NA		2.41	0.49	1.62	0.653			1.69	0.637
R. helvetica	3.12	0.372	12.44	0.006					14.89	0.001	1.21	0.544	11.9	0.002	5.66	0.058			11.41	0.003			0.73	0.864	16.18	0.001	8.43	0.037			9.94	0.019
R. monacensis	3.23	0.356	2.24	0.522					2.07	0.556	2.45	0.293	2.19	0.333	0.47	0.788			1.54	0.463			5.47	0.14	3.8	0.283	8.66	0.034			8.72	0.033
R. felis	NA		1.46	0.69					1.88	0.595	NA		1.42	0.49	NA				1.76	0.413			1.3	0.728	NA		1.62	0.653			1.69	0.637
Theileria spp.	NA		1.6	0.658					2.85	0.414	NA		1.52	0.466	1.22	0.542			2.51	0.284			2.65	0.448	3.91	0.27	4.02	0.258			4.34	0.226
Hepatozoon spp.	3.09	0.376	1.46	0.69					3.8	0.283	2.76	0.251	1.42	0.49	NA				3.55	0.169			0.74	0.861	NA		0.486	0.921			0.47	0.924
Ixodes hexagonus	Iuliu Hațieganu Park						USAMV Campus						Alexandru Borza Botanical garden						Urban/Overall
	L		F		M		L		F		M		L		F		M		L		F		M
	%	95% CI	%	95% CI	%	95% CI	%	95% CI	%	95% CI	%	95% CI	%	95% CI	%	95% CI	%	95% CI	%	95% CI	%	95% CI	%	95% CI
Bo. burgdorferi s.l.	0	-	70	34,75-93,33	50	1,26-98,74	NA		57.14	18,41-90,1	0	-	NA		70	34,75-93,33	20	0,51-71,64	0	-	66.67	46,04-83,48	37.5	8,52-75,51
Bo. garinii	0	-	0	-	0	-			14.29	0,36-57,87	0	-			0	-	0	-	0	-	3.7	0,09-18,97	0	-
Bo. bavariensis/Bo. garinii	0	-	0	-	0	-			14.29	0,36-57,87	0	-			10	0,25-44,5	0	-	0	-	7.41	0,91-24,29	0	-
Bo. afzelii	0	-	70	34,75-93,33	50	1,26-98,74			14.29	0,36-57,87	0	-			50	18,71-81,29	20	0,51-71,64	0	-	48.15	28,67-68,05	37.5	8,52-75,51
Bo. spielmanii	0	-	0	-	0	-			14.29	0,36-57,87	0	-			10	0,25-44,5	0	-	0	-	7.41	0,91-24,29	0	-
Borrelia spp.	0	-	0	-	0	-			0	-	0	-			0	-	20	0,51-71,64	0	-	0	-	12.5	0,32-52,65
A. phagocitophylum	0	-	90	55,5-99,75	0	-			0	-	0	-			90	55,5-99,75	0	-	0	-	92.59	75,71-99,09	0	-
N. mikurensis	0	-	0	-	0	-			14.29	0,36-57,87	0	-			0	-	0	-	0	-	3.7	0,09-18,97	0	-
R. helvetica	0	-	30	6,67-65,25	50	1,26-98,74			14.29	0,36-57,87	0	-			80	44,39-97,48	0	-	0	-	44.44	25,48-64,67	87.5	47,35-99,68
R. monacensis	0	-	10	0,25-44,5	0	-			28.57	3,67-70,96	0	-			0	-	0	-	0	-	11.11	2,35-29,16	0	-
Comparisons	between locations (d.f.=2)						between adults (d.f.=1)
	F		M		Urban/Overall		Iuliu Hațieganu Park		USAMV Campus		Alexandru Borza Botanical garden		Urban/Overall
	Χ2	p	Χ2	p	Χ2	p	Χ2	p	Χ2	p	Χ2	p	Χ2	p
Bo. burgdorferi s.l.	0.38	0.824	2.45	0.293	0.52	0.77	0	1	0	1	1.64	0.2	1.14	0.285
Bo. garinii	2.96	0.226	NA		3.47	0.176	NA		0	1	NA		0	1
Bo. bavariensis/Bo. garinii	1.38	0.501	NA		1.43	0.487	NA		0	1	0	1	0	1
Bo. afzelii	5.14	0.076	2.45	0.293	3.7	0.157	0	1	0.38	0.537	0.31	0.576	0.01	0.898
Bo. spielmanii	1.38	0.501	NA		1.43	0.487	NA		0	1	0	1	0	1
Borrelia spp.	NA		0.68	0.709	1.37	0.503	NA		NA		0.13	0.714	0.43	0.511
A. phagocitophylum	0.75	0.685	NA		0.66	0.717	0	1	NA		0	1	0	1
N. mikurensis	2.96	0.226	NA		3.47	0.176	NA		0	1	NA		0	1
R. helvetica	8.54	0.014	3.42	0.18	11.22	0.003	0	1	0.38	0.537	0.07	0.788	3.03	0.081
R. monacensis	3.42	0.18	NA		4.16	0.124	0	1	0	1	NA		0.07	0.789
[truncated: 13 more columns]

## Sheet: Co-inf questing ticks
of infected	I. r		H. p		TOTAL		between species (d.f.=1)			No	Location	Environment	Tick species	Stage	Coinfection
	%	95% CI	%	95% CI	%	95% CI	Χ2	p		1	Iuliu Hațieganu Park	Urban	Ixodes ricinus	F	2	A.ph + B.a
Iuliu Hațieganu Park	20	4,33-48,09	0	-	16.67	3,58-41,42	0	1		2	USAMV Campus	Urban	Ixodes ricinus	F	2	A.ph + B.g
USAMV Campus	40	12,16-73,76	NA		40	12,16-73,76	NA			3	Private garden	Urban	Ixodes ricinus	M	2	A.ph + B.g
Alexandru Borza Botanical Garden	26.67	7,79-55,1	NA		26.67	7,79-55,1	NA			4	Mănăștur Cemetery	Urban	Ixodes ricinus	F	2	A.ph + B.l
Făget forest	40	5,27-85,34	15.38	1.92-45.45	22.22	6,41-47,64	0.24	0.622		5	Făget forest	Periurban	Ixodes ricinus	N	2	A.ph + Theileria
Hoia forest	16.67	0,42-64,12	0	-	14.29	0,36-57,87	0	1		6	Hoia forest	Periurban	Ixodes ricinus	N	2	A.ph + Theileria
Mănăștur Cemetery	40	12,16-73,76	30.77	9,09-61,43	34.78	16,38-57,27	0.0004	0.984		7	Mănăștur Cemetery	Urban	Haemaphysalis punctata	F	2	R.c + B.l
Private garden	50	6,76-93,24	NA		50	6,76-93,24	NA			8	Alexandru Borza Botanical Garden	Urban	Ixodes ricinus	F	2	R.h + A.ph
Urban	31.48	19,52-45,55	25	7,27-52,38	30	19,62-42,13	0.03	0.852		9	Alexandru Borza Botanical Garden	Urban	Ixodes ricinus	M	2	R.h + A.ph
Periurban	27.27	6,02-60,97	14.29	1,78-42,81	20	6,83-40,7	0.09	0.762		10	Alexandru Borza Botanical Garden	Urban	Ixodes ricinus	M	2	R.h + A.ph
Overall	30.77	19,91-43,45	20	7,71-38,57	27.37	18,72-37,48	0.71	0.397		11	Iuliu Hațieganu Park	Urban	Ixodes ricinus	N	2	R.h + B.g
	between locations (d.f.=6)									12	USAMV Campus	Urban	Ixodes ricinus	F	2	R.h + B.l
	Χ2	p	Χ2	p	Χ2	p				13	USAMV Campus	Urban	Ixodes ricinus	F	2	R.h + B.l
	3.18	0.784	NA		4.35	0.629				14	USAMV Campus	Urban	Ixodes ricinus	F	2	R.h + B.spi
	between urban and periurban (d.f.=1)									15	Mănăștur Cemetery	Urban	Haemaphysalis punctata	F	2	R.h + Borrelia spp
	Χ2	p	Χ2	p	Χ2	p				16	Mănăștur Cemetery	Urban	Haemaphysalis punctata	F	2	R.h + Borrelia spp
	0	1	0.07	0.783	0.49	0.483				17	Alexandru Borza Botanical Garden	Urban	Ixodes ricinus	F	2	R.h + B.v
										18	Făget forest	Periurban	Ixodes ricinus	M	2	R.m + A.ph
I. ricinus (of infected)	N		F		M		between stages (d.f.=2)			19	Făget forest	Periurban	Haemaphysalis punctata	N	2	R.m + A.ph
	%	95% CI	%	95% CI	%	95% CI	Χ2	p		20	Făget forest	Periurban	Haemaphysalis punctata	N	2	R.m + A.ph
Iuliu Hațieganu Park	18.18	2,28-51,87	33.33	0,84-90,57	0	-	0.6	0.738		21	Private garden	Urban	Ixodes ricinus	N	2	R.m + A.ph
USAMV Campus	0	-	57.14	18,41-90,1	0	-	NA			22	Mănăștur Cemetery	Urban	Ixodes ricinus	M	2	R.m + B.l
Alexandru Borza Botanical Garden	0	-	50	6,76-93,24	20	2,52-55,61	1.7	0.426		23	Mănăștur Cemetery	Urban	Ixodes ricinus	F	2	R.m + B.l
Făget forest	100	2,5-100	0	-	50	1,26-98,74	2.91	0.232		24	Mănăștur Cemetery	Urban	Ixodes ricinus	M	2	R.m + B.l
Hoia forest	100	2,5-100	0	-	0	-	6	0.049		25	Mănăștur Cemetery	Urban	Haemaphysalis punctata	F	2	R.m + Borrelia spp
Mănăștur Cemetery	NA		33.33	4,33-77,72	50	6,76-93,24	NA			26	Iuliu Hațieganu Park	Urban	Ixodes ricinus	N	2	R.m + B.v
Private garden	50	1,26-98,74	0	-	50	1,26-98,74	NA			27	Alexandru Borza Botanical Garden	Urban	Ixodes ricinus	N	3	R.h + A.ph +B.a
Urban	21.43	4,66-50,8	45	23,06-68,47	25	8,66-49,1	2.73	0.254		28	Alexandru Borza Botanical Garden	Urban	Ixodes ricinus	N	3	R.h + A.ph +B.b.ss
Periurban	100	15,81-100	0	-	25	0,63-80,59	7.21	0.027		29	Mănăștur Cemetery	Urban	Ixodes ricinus	M	3	R.h + A.ph +B.m
Overall	31.25	11,02-58,66	36	17,97-57,48	25	9,77-46,71	0.69	0.705
	between locations (d.f.=6)
	Χ2	p	Χ2	p	Χ2	p
	NA		NA		4.8	0.569
	between urban and periurban (d.f.=1)									I. r Ixodes ricinus
	Χ2	p	Χ2	p	Χ2	p				H. p Haemaphysalis punctata
	2.03	0.153	1.83	0.175	0	1				M male
										F female
H. punctata (of infected)	N		F		M		between stages (d.f.=2)			N nymph
	%	95% CI	%	95% CI	%	95% CI	Χ2	p		NA not applicable
Iuliu Hațieganu Park	0	-	NA		0	-	NA
Făget forest	18.18	2,28-51,78	0	-	0	-	0.42	0.806
Hoia forest	0	-	NA		NA		NA
Mănăștur Cemetery	0	-	57.14	18,41-90,1	0	-	4.95	0.084
Urban	0	-	57.14	18,41-90,1	0	-	6.85	0.032
Periurban	16.67	2,09-48,41	0	-	0	-	0.38	0.823
Overall	13.33	1,66-40,46	50	15,7-84,3	0	-	2.11	0.548
	between locations (d.f.=3)
	Χ2	p	Χ2	p	Χ2	p
	0.83	0.84	NA		NA
	between urban and periurban (d.f.=1)
	Χ2	p	Χ2	p	Χ2	p
	0	1	0	1	NA

## Sheet: Co-inf engorged ticks & tissues
TISSUES (of infected)	%	95% CI											No	Location	Environment	Tick species	Stage	Coinfection		Species
Park	33.33	4,33-77,72											1	Alexandru Borza Botanical Garden	Urban	-	-	2	A.ph + R.m	Turdus merula
USAMV	10	0,25-44,5											2	Iuliu Hațieganu Park	Urban	-	-	2	A.ph + R.h	Corvus frugilegus
Botanical garden	42.86	9,9-81,59											3	Alexandru Borza Botanical Garden	Urban	-	-	2	A.ph + R.h	Parus major
Overall	24	9,36-45,13											4	USAMV Campus	Urban	-	-	2	N.m + Bo.a	Arvicola terestris
	Χ2	p											5	Iuliu Hațieganu Park	Urban	-	-	2	N.m + Bo.m	Apodemus agrarius
	0.14	0.931											6	Alexandru Borza Botanical Garden	Urban	-	-	3	A.ph + R.h + Bo.a	Parus major
	between locations (d.f.=2)												7	USAMV Campus	Urban	Ixodes ricinus	L	2	A.ph + Bo.a
													8	Iuliu Hațieganu Park	Urban	Ixodes ricinus	N	2	A.ph + Bo.a
													9	Iuliu Hațieganu Park	Urban	Haemaphysalis punctata	N	2	A.ph + Bo.a
TICKS (of infected)	I.r		I.h		H.p		Overall		between Ixodes (d.f.=1)				10	USAMV Campus	Urban	Ixodes hexagonus	F	2	A.ph + Bo.a
	%	95% CI	%	95% CI	%	95% CI	%	95% CI	Χ2	p			11	Iuliu Hațieganu Park	Urban	Ixodes ricinus	N	2	A.ph + Bo.a
Iuliu Hațieganu Park	60	42,11-76,13	72.73	39,03-93,98	40	5,27-85,34	60.78	46,11-74,16	0.16	0.685			12	Iuliu Hațieganu Park	Urban	Ixodes ricinus	L	2	A.ph + Bo.a
USAMV Campus	63.16	45,99-78,19	87.5	47,35-99,68	NA		64.58	49,46-77,84	0.84	0.357			13	Iuliu Hațieganu Park	Urban	Ixodes ricinus	N	2	A.ph + Bo.a
Alexandru Borza Botanical Garden	81.4	66,6-91,61	93.33	68,05-99,83	NA		84.48	72,58-92,65	0.46	0.493			14	Iuliu Hațieganu Park	Urban	Ixodes ricinus	N	2	A.ph + Bo.a
Overall	68.97	59,71-77,23	85.29	68,94-95,05	40	5,27-85,34	70.7	62,92-77,68	2.75	0.096			15	Alexandru Borza Botanical Garden	Urban	Ixodes ricinus	L	2	A.ph + Bo.a
	Χ2	p	Χ2	p	Χ2	p	Χ2	p					16	Iuliu Hațieganu Park	Urban	Ixodes hexagonus	F	2	A.ph + Bo.a
	5.01	0.081	2.18	0.334	NA		8.6	0.013					17	Iuliu Hațieganu Park	Urban	Ixodes ricinus	N	2	A.ph + Bo.a
	between locations (d.f.=2)												18	USAMV Campus	Urban	Ixodes ricinus	N	2	A.ph + Bo.a
													19	Iuliu Hațieganu Park	Urban	Ixodes hexagonus	F	2	A.ph + Bo.a
													20	Iuliu Hațieganu Park	Urban	Ixodes ricinus	L	2	A.ph + Bo.a
I. ricinus (of infected)	L		N		F		M		between stages (d.f.=3)				21	Iuliu Hațieganu Park	Urban	Ixodes hexagonus	F	2	A.ph + Bo.a
	%	95% CI	%	95% CI	%	95% CI	%	95% CI	Χ2	p			22	Alexandru Borza Botanical Garden	Urban	Ixodes ricinus	N	2	A.ph + Bo.a
Iuliu Hațieganu Park	57.14	28,86-82,34	61.11	35,75-82,7	NA		66.67	9,43-99,16	NA				23	Alexandru Borza Botanical Garden	Urban	Ixodes ricinus	L	2	A.ph + Bo.a
USAMV Campus	61.54	31,58-86,14	61,11	35,75-82,7	60	14,66-94,73	100	15,81-100	1.23	0.744			24	Alexandru Borza Botanical Garden	Urban	Ixodes ricinus	L	2	A.ph + Bo.a
Alexandru Borza Botanical Garden	75	47,62-92,73	78.57	49,2-95,34	83.33	35,88-99,58	100	59,04-100	2.12	0.547			25	Alexandru Borza Botanical Garden	Urban	Ixodes ricinus	L	2	A.ph + Bo.a
Overall	65.12	49,07-78,99	66	51,23-78,79	72.73	39,03-93,98	91.67	61,52-99,79	3.46	0.325			26	Alexandru Borza Botanical Garden	Urban	Ixodes hexagonus	F	2	A.ph + Bo.a
	Χ2	p	Χ2	p	Χ2	p	Χ2	p					27	USAMV Campus	Urban	Ixodes hexagonus	F	2	A.ph + Bo.g
	1.15	0.561	1.36	0.504	NA		3.27	0.194					28	USAMV Campus	Urban	Ixodes ricinus	F	2	A.ph + Bo.g
	between locations (d.f.=2)												29	USAMV Campus	Urban	Ixodes ricinus	N	2	A.ph + Bo.g
													30	Iuliu Hațieganu Park	Urban	Ixodes ricinus	L	2	A.ph + Bo.g
													31	USAMV Campus	Urban	Ixodes ricinus	N	2	A.ph + Bo.g
I. hexagonus (of infected)	F		M		between stages (d.f.=1)								32	Iuliu Hațieganu Park	Urban	Ixodes ricinus	N	2	A.ph + Bo.g
	%	95% CI	%	95% CI	Χ2	p							33	Iuliu Hațieganu Park	Urban	Ixodes ricinus	N	2	A.ph + Bo.g
Iuliu Hațieganu Park	77.78	39,99-97,19	50	1,26-98,74	0	1							34	Iuliu Hațieganu Park	Urban	Ixodes ricinus	L	2	A.ph + Bo.g/Bo.b
USAMV Campus	85.71	42,13-99,64	100	2,5-100	0	1							35	USAMV Campus	Urban	Ixodes ricinus	L	2	A.ph + Bo.m
Alexandru Borza Botanical Garden	90	55,5-99,75	100	47,82-100	0	1							36	USAMV Campus	Urban	Ixodes ricinus	N	2	A.ph + Hepatozoon spp.
Overall	84.62	65,13-95,64	87.5	47,35-99,68	0	1							37	USAMV Campus	Urban	Ixodes ricinus	M	2	A.ph + R.h
	Χ2	p	Χ2	p									38	Iuliu Hațieganu Park	Urban	Ixodes ricinus	L	2	A.ph + R.h
	0.55	0.758	3.42	0.18									39	Iuliu Hațieganu Park	Urban	Ixodes ricinus	L	2	A.ph + R.h
	between locations (d.f.=2)												40	USAMV Campus	Urban	Ixodes ricinus	L	2	A.ph + R.h
													41	USAMV Campus	Urban	Ixodes ricinus	L	2	A.ph + R.h
													42	Alexandru Borza Botanical Garden	Urban	Ixodes ricinus	M	2	A.ph + R.h
													43	USAMV Campus	Urban	Ixodes ricinus	L	2	A.ph + R.h
	I. r Ixodes ricinus												44	Iuliu Hațieganu Park	Urban	Ixodes ricinus	N	2	A.ph + R.h
	I. h Ixodes hexagonus												45	Iuliu Hațieganu Park	Urban	Ixodes ricinus	L	2	A.ph + R.h
	H. p Haemaphysalis punctata												46	Alexandru Borza Botanical Garden	Urban	Ixodes hexagonus	F	2	A.ph + R.h
													47	Alexandru Borza Botanical Garden	Urban	Ixodes ricinus	M	2	A.ph + R.h
	M male												48	Alexandru Borza Botanical Garden	Urban	Ixodes ricinus	L	2	A.ph + R.h
	F female												49	Alexandru Borza Botanical Garden	Urban	Ixodes hexagonus	F	2	A.ph + R.h
	N nymph												50	Alexandru Borza Botanical Garden	Urban	Ixodes ricinus	N	2	A.ph + R.h
	L larva												51	Alexandru Borza Botanical Garden	Urban	Ixodes hexagonus	F	2	A.ph + R.h
													52	Alexandru Borza Botanical Garden	Urban	Ixodes ricinus	N	2	A.ph + R.h
	Bo. spp-Borrelia spp.												53	Alexandru Borza Botanical Garden	Urban	Ixodes ricinus	L	2	A.ph + R.h
	Bo.b/Bo.g-Borrelia bavariensis/Borrelia garinii												54	Alexandru Borza Botanical Garden	Urban	Ixodes hexagonus	M	2	A.ph + R.h
	Bo.a-Borrelia afzelii												55	Alexandru Borza Botanical Garden	Urban	Ixodes hexagonus	M	2	A.ph + R.h
	Bo.g-Borrelia garinii												56	Alexandru Borza Botanical Garden	Urban	Ixodes ricinus	N	2	A.ph + R.h
	Bo.v-Borrelia valaisiana												57	Alexandru Borza Botanical Garden	Urban	Ixodes ricinus	N	2	A.ph + R.h
	Bo.s-Borrelia spielmanii												58	Alexandru Borza Botanical Garden	Urban	Ixodes hexagonus	M	2	A.ph + R.h
	Bo.m-Borrelia miyamotoi												59	USAMV Campus	Urban	Ixodes hexagonus	F	2	A.ph + R.m
	A.ph-Anaplasma phagocytophilum												60	Alexandru Borza Botanical Garden	Urban	Ixodes ricinus	M	2	A.ph + R.m
	N.m-Neoehrlichia mikurensis												61	USAMV Campus	Urban	Ixodes hexagonus	F	2	A.ph + R.m
	R.h-Rickettsia helvetica												62	Iuliu Hațieganu Park	Urban	Haemaphysalis punctata	L	2	A.ph + R.m
	R.f-Rickettsia felis												63	Alexandru Borza Botanical Garden	Urban	Ixodes ricinus	L	2	A.ph + R.m
	R.m-Rickettsia monacensis												64	Alexandru Borza Botanical Garden	Urban	Ixodes ricinus	L	2	A.ph + R.m
													65	Alexandru Borza Botanical Garden	Urban	Ixodes ricinus	L	2	A.ph + R.m
													66	USAMV Campus	Urban	Ixodes ricinus	N	2	A.ph + Theileria
													67	USAMV Campus	Urban	Ixodes ricinus	N	2	A.ph + Theileria
													68	USAMV Campus	Urban	Ixodes ricinus	N	2	R.f + Bo.v
													69	Iuliu Hațieganu Park	Urban	Ixodes ricinus	L	2	R.h + Bo.a
													70	Alexandru Borza Botanical Garden	Urban	Ixodes ricinus	N	2	R.h + N.m
													71	Alexandru Borza Botanical Garden	Urban	Ixodes ricinus	N	2	R.h + Theileria
													72	USAMV Campus	Urban	Ixodes ricinus	F	3	A.ph + R.h + Bo.a
													73	USAMV Campus	Urban	Ixodes ricinus	L	3	A.ph + R.h + Bo.a
													74	USAMV Campus	Urban	Ixodes hexagonus	M	3	A.ph + R.h + Bo.a
													75	USAMV Campus	Urban	Ixodes ricinus	F	3	A.ph + R.h + Bo.a
													76	Iuliu Hațieganu Park	Urban	Ixodes ricinus	N	3	A.ph + R.h + Bo.a
													77	Iuliu Hațieganu Park	Urban	Ixodes hexagonus	M	3	A.ph + R.h + Bo.a
													78	Iuliu Hațieganu Park	Urban	Ixodes hexagonus	F	3	A.ph + R.h + Bo.a
													79	Iuliu Hațieganu Park	Urban	Ixodes hexagonus	F	3	A.ph + R.h + Bo.a
													80	USAMV Campus	Urban	Ixodes ricinus	L	3	A.ph + R.h + Bo.a
													81	Iuliu Hațieganu Park	Urban	Ixodes hexagonus	F	3	A.ph + R.h + Bo.a
													82	Alexandru Borza Botanical Garden	Urban	Ixodes ricinus	M	3	A.ph + R.h + Bo.a
													83	Alexandru Borza Botanical Garden	Urban	Ixodes hexagonus	F	3	A.ph + R.h + Bo.a
													84	Alexandru Borza Botanical Garden	Urban	Ixodes ricinus	F	3	A.ph + R.h + Bo.a
													85	Alexandru Borza Botanical Garden	Urban	Ixodes ricinus	M	3	A.ph + R.h + Bo.a
													86	Alexandru Borza Botanical Garden	Urban	Ixodes ricinus	F	3	A.ph + R.h + Bo.a
													87	Alexandru Borza Botanical Garden	Urban	Ixodes ricinus	N	3	A.ph + R.h + Bo.a
													88	Alexandru Borza Botanical Garden	Urban	Ixodes ricinus	F	3	A.ph + R.h + Bo.a
													89	Alexandru Borza Botanical Garden	Urban	Ixodes ricinus	L	3	A.ph + R.h + Bo.a
													90	Alexandru Borza Botanical Garden	Urban	Ixodes hexagonus	F	3	A.ph + R.h + Bo.a
													91	Alexandru Borza Botanical Garden	Urban	Ixodes ricinus	L	3	A.ph + R.h + Bo.a
													92	Alexandru Borza Botanical Garden	Urban	Ixodes hexagonus	F	3	A.ph + R.h + Bo.a
													93	Alexandru Borza Botanical Garden	Urban	Ixodes hexagonus	M	3	A.ph + R.h + Bo.a
													94	Alexandru Borza Botanical Garden	Urban	Ixodes ricinus	N	3	A.ph + R.h + Bo.a
													95	Alexandru Borza Botanical Garden	Urban	Ixodes ricinus	M	3	A.ph + R.h + Bo.g
													96	USAMV Campus	Urban	Ixodes ricinus	N	3	A.ph + R.h + Bo.g/Bo.b
													97	Iuliu Hațieganu Park	Urban	Ixodes ricinus	M	3	A.ph + R.h + Bo.g/Bo.b
													98	Alexandru Borza Botanical Garden	Urban	Ixodes hexagonus	F	3	A.ph + R.h + Bo.g/Bo.b
													99	USAMV Campus	Urban	Ixodes ricinus	N	3	A.ph + R.h + Bo.m
													100	USAMV Campus	Urban	Ixodes ricinus	N	3	A.ph + R.h + Bo.s
													101	USAMV Campus	Urban	Ixodes hexagonus	F	3	A.ph + R.h + Bo.s
													102	Alexandru Borza Botanical Garden	Urban	Ixodes hexagonus	F	3	A.ph + R.h + Bo.s
													103	Alexandru Borza Botanical Garden	Urban	Ixodes ricinus	N	3	A.ph + R.h + Bo.s
													104	USAMV Campus	Urban	Ixodes ricinus	N	3	A.ph + R.h + Bo.v
													105	Alexandru Borza Botanical Garden	Urban	Ixodes ricinus	F	3	A.ph + R.h + Bo.v
													106	Alexandru Borza Botanical Garden	Urban	Ixodes ricinus	N	3	A.ph + R.h + Bo.v
													107	Alexandru Borza Botanical Garden	Urban	Ixodes hexagonus	M	3	A.ph + R.h + Borrelia spp.
													108	Alexandru Borza Botanical Garden	Urban	Ixodes ricinus	F	4	A.ph + R.h + Theileria + Bo.a
													109	Alexandru Borza Botanical Garden	Urban	Ixodes ricinus	M	4	A.ph + R.h + Theileria + Bo.v
